# Supplementary material for: Lack of Safe Drinking Water for Lake Chapala Basin Communities in Mexico Inhibits Progress toward Sustainable Development Goals 3 and 6
Source: Int J Environ Res Public Health. 2020 Nov 11;17(22):8328. doi: 10.3390/ijerph17228328 (PMC7697277; doi:10.3390/ijerph17228328)
Supplement: Supplementary file 1 [file ijerph-17-08328-s001.zip]

Archive with 1 entries (1 files):
- ijerph-969196-SI.xlsx
