# Supplementary material for: Lack of Safe Drinking Water for Lake Chapala Basin Communities in Mexico Inhibits Progress toward Sustainable Development Goals 3 and 6
Source: Int J Environ Res Public Health. 2020 Nov 11;17(22):8328. doi: 10.3390/ijerph17228328 (PMC7697277; doi:10.3390/ijerph17228328)
Supplement: Supplementary file 1 [file ijerph-17-08328-s001.zip › ijerph-969196-SI.xlsx]

## Sheet: survey_data
HHID	GlobalID	Date	Interviewer	location	age	sex	size	adults	children18	children1218	children512	children05	incomemonth	malejob	malepest	femalejob	femalepest	adultsjob	adultspest	malelive	femalelive	adultslive	kidslive	edu	drinktime	waterdrinksource	changedrink	availdrinkwater	garwk	garbrand	source2drinkwater	watertaporigin	bottlewater	waterbottlebrand	cleaningsource	cistern	timecleanwater	cleanchange	source2clean	waterbathesource	timebw	changebw	backupbw	source2bw	watercook	timewc	wcchange	source2wc	cookbackup
8063	87d81201-7ca3-498b-ba55-bfccf4e75852	43650.6	LA	spi	19	1	11	2	3	2	2	2	4333	construction	<Null>	nowork	<Null>	nowork	<Null>	0	0	0	0	prim	zerofive	gar	Family used lake water in past when it wad clean	1	4	local	gar	<Null>	<Null>	<Null>	tap	1	always	<Null>	<Null>	tap	always	<Null>	always have water	tap	gar	sixten	Used water from lake when it was clean	<Null>	Don't know
8064	ed8cb0f3-deb2-4cf1-9eeb-4979446cc8c1	43650.7	SHL	spi	24	1	12	7	0	0	3	2	6000	construction	<Null>	nowork	<Null>	construction	<Null>	0	0	0	0	hs	sixeleven	gar	Before drank water from tap, changed because of the kidney diseases	1	2	local	gar	<Null>	1	any	tap	1	always	<Null>	lakechapala	tap	always	Every once in a while from Lake Chapala	Lake Chapala	lakechapala	gar	sixten	before they used the tap but changed because of illnesses	<Null>	Buy bottled water locally or in Poncitlan
8067	c20ffeca-d038-437d-9523-f5723e880963	43650.8	LA	spi	49	1	11	2	3	4	2	0	3987	farmag	1	nowork	<Null>	<Null>	<Null>	0	0	0	0	prim	twelvetwenty	gar	Used lake but now it is contaminated	1	12	local	tap	public_well_direct	1	water pura	tap	0	15plus	<Null>	lakechapala	tap	always	<Null>	Lake Chapala	lakechapala	gar	15plus	Water from wells have lead	<Null>	other purificadoras
8068	eaee6505-aba3-49e8-9bfb-b550b171bb5c	43651.7	LA	spi	28	1	13	2	4	2	3	1	3466	construction	<Null>	nowork	<Null>	<Null>	<Null>	0	0	0	0	hs	zerofive	gar	Used to use water from the tap, but they do not think it is clean and also think it causes CKD	1	7	local	gar	<Null>	1	Don't know	tap	1	always	<Null>	lakechapala	tap	always	<Null>	Go to the lake	lakechapala	gar	onefive	Because water from the sink is not clean	<Null>	Buy gar from store
8086	5b612977-a8f5-4639-87a9-91d05cdcde72	43650.8	SHL	spi	43	1	8	4	0	3	1	0	4000	farmag	1	nowork	<Null>	factory	<Null>	0	0	0	0	hs	unknown	gar	Now they have more income and can get gares	1	10	local	tap	public_well_direct	<Null>	<Null>	tap	1	sixten	contamination from the lake	<Null>	tap	sixten	<Null>	<Null>	lakechapala	gar	sixten	<Null>	<Null>	use tap
8092	d82309e1-d501-4478-9f0b-50f82529256e	43651.7	KJ	spi	57	1	2	2	0	0	0	0	<Null>	security	<Null>	nowork	<Null>	<Null>	0	0	<Null>	<Null>	<Null>	hs	zerofive	gar	The local gar companies began selling gares	1	4	local	tap	public_well_direct	1	Otro	tap	0	unknown	Didnt want contamination from lake	well	tap	15plus	Because pipes opened	Directly from well	public_well_direct	gar	onefive	When local gar companies opened	<Null>	tap
8094	1183c117-1742-4e79-8547-63f5e9c781eb	43651.7	KJ	spi	27	1	6	2	0	0	2	2	6500	construction	<Null>	nowork	<Null>	<Null>	<Null>	0	0	<Null>	0	prim	zerofive	gar	The local gar companies began selling and they thought it would be cleaner	1	6	local	tap	public_well_direct	1	don't know	tap	0	unknown	before the lake was clean but not it is not clean	well	tap	15plus	Cleaner	Directly from well	public_well_direct	gar	onefive	Don't believe that the tap water in the piping is cleaner than gares	<Null>	tap
8095	22ae3f48-af70-4f65-a78f-1c336879ca03	43651.7	LA	spi	23	1	6	2	2	0	0	2	6500	construction	<Null>	nowork	<Null>	<Null>	<Null>	0	0	0	0	hs	zerofive	gar	gar is cleaner	1	7	unknown	tap	public_well_direct	<Null>	<Null>	tap	0	always	<Null>	lakechapala	tap	always	<Null>	Lake Chapala	lakechapala	gar	15plus	Used water from sink but it is less pure	<Null>	Used water from sink and boil it
9001	de203dfa-b06e-4001-9469-ddb0655eba0e	43642.3	KJ	mez	75	1	5	4	0	0	0	1	6500	driver	<Null>	nowork	<Null>	<Null>	<Null>	0	0	0	0	hs	30plus	gar	<Null>	<Null>	2	local	bottlewater	<Null>	1	Al pura	tap	1	always	<Null>	<Null>	tap	always	<Null>	use bucket	other	tap	always	<Null>	<Null>	Buy bottled
9002	9c006532-d1d5-40fe-85d5-bd0a99e8794c	43642.9	LA	mez	38	1	5	2	0	1	2	0	3500	custodial	<Null>	nowork	<Null>	<Null>	<Null>	0	0	<Null>	0	tech	zerofive	gar	<Null>	<Null>	5	namebrand	other	<Null>	1	Santorini	tap	<Null>	onefive	<Null>	<Null>	tap	<Null>	<Null>	<Null>	other	tap	<Null>	Used to use Ciel but it became too expensive once their rent increased	other	<Null>
9003	b87938f1-1490-4d43-b5e0-7e767ae6011c	43668.9	HP	mez	59	1	4	2	0	1	1	0	<Null>	<Null>	<Null>	custodial	<Null>	construction	<Null>	<Null>	0	0	0	prim	unknown	gar	Not always tap water available to drink	1	1	local_namebrand	tap	private_well_direct	1	No preference	tap	<Null>	unknown	Lake water wasnt clean anymore	nss	tap	unknown	Lake water wasnt clean anymore	<Null>	nss	tap	unknown	Lake wasnt clean anymore	gar	<Null>
9004	274a963d-9341-43b5-94b8-ad8567bb967c	43654.8	HP	mez	29	1	5	2	0	0	1	2	2600	daylabor	<Null>	domestic	<Null>	<Null>	<Null>	0	0	<Null>	0	sec	zerofive	gar	Tap water was dirty	1	3	local	nss	<Null>	1	Varias marcas	tap	1	always	<Null>	lakechapala	tap	always	<Null>	<Null>	lakechapala	gar	onefive	<Null>	tap	<Null>
9005	b8963d5e-6f41-482e-86c5-063811ac6641	43642.9	LA	mez	43	1	10	3	1	3	2	1	3000	music_art	<Null>	nowork	<Null>	<Null>	<Null>	1	0	<Null>	0	sec	zerofive	gar	<Null>	1	4	namebrand	public_well_direct	<Null>	1	Laga	tap	1	sixten	<Null>	lakechapala	tap	<Null>	<Null>	<Null>	other	tap	<Null>	The lake was contaminated	public_well_direct	<Null>
9006	2fd2797f-cb0b-4a8d-94bb-9ce122954655	43643.6	KJ	mez	47	1	8	2	3	1	1	1	6934	farmag	1	nowork	<Null>	<Null>	<Null>	1	1	<Null>	0	prim	sixeleven	gar	<Null>	<Null>	7	local	bottlewater	<Null>	1	Ciel	tap	<Null>	<Null>	<Null>	<Null>	tap	always	<Null>	<Null>	<Null>	gar	<Null>	<Null>	<Null>	Go get gares from stores
9007	2f24e30c-ffcc-40c3-990b-fe6a30967347	43668.8	HP	mez	27	1	7	4	0	0	2	1	6500	security	<Null>	nowork	<Null>	driver	<Null>	0	0	0	0	sec	30plus	gar	Not applicable	1	2.5	namebrand	nss	<Null>	1	No preference	tap	<Null>	always	<Null>	private_well_direct	tap	always	<Null>	<Null>	private_well_direct	gar	always	<Null>	other	No other source
9008	e8fdf811-ff45-4cf0-8c08-de7e926be2fd	43643.9	KJ	mez	28	1	5	3	0	0	1	1	6500	custodial	<Null>	nowork	<Null>	<Null>	<Null>	0	0	0	0	hs	zerofive	gar	<Null>	<Null>	7	local	bottlewater	<Null>	1	Santorini	tap	1	<Null>	<Null>	<Null>	tap	always	<Null>	<Null>	<Null>	gar	<Null>	<Null>	<Null>	<Null>
9010	336f5a49-d4c4-49c8-b7ae-e5ce6b6ba6c5	43643.6	KJ	mez	33	1	9	4	0	2	1	2	15600	construction	<Null>	nowork	<Null>	<Null>	<Null>	0	0	0	0	hs	30plus	gar	<Null>	<Null>	3.5	local	public_well_direct	<Null>	<Null>	<Null>	tap	<Null>	<Null>	<Null>	<Null>	tap	always	<Null>	<Null>	public_well_direct	tap	<Null>	<Null>	<Null>	<Null>
9012	1693c9c0-24ee-4949-81de-e53422f35a5d	43669.9	HP	mez	55	1	2	2	0	0	0	0	2500	<Null>	<Null>	nowork	<Null>	nowork	<Null>	<Null>	1	1	<Null>	sec	unknown	tap	Used to drink well water but then got tap	0	1	<Null>	cap	<Null>	1	The cheapest	tap	0	<Null>	Drank well water until tap water came	cap	tap	<Null>	Used to use well water and lake water	<Null>	cap	tap	<Null>	Used to use well and lake water	cap	<Null>
9013	88bf21b4-336d-455e-910a-f72e3495311d	43642.9	LA	mez	28	0	4	3	1	0	0	0	4000	farmag	1	nowork	<Null>	<Null>	<Null>	0	0	0	0	prim	sixeleven	gar	Tap water was dirty	<Null>	1	namebrand	tap	<Null>	1	<Null>	tap	<Null>	15plus	Used to use the lake but there were contaminants	other	tap	<Null>	<Null>	<Null>	other	tap	<Null>	Used to use pozos	other	<Null>
9014	3f496607-167f-49f6-81ef-33115af245da	43642.9	LA	mez	43	1	5	4	0	1	0	0	1300	farmag	1	buisness	<Null>	<Null>	<Null>	0	0	<Null>	0	sec	30plus	gar	Not applicable	<Null>	3.5	local	other	<Null>	1	water Pura	private_well_direct	<Null>	always	Used to use the lake, 25 years of contaminants	other	private_well_direct	<Null>	<Null>	<Null>	other	gar	<Null>	Used to use well water, but there was more sickness	other	<Null>
9015	cec92ecd-991b-4e19-9455-66a51040f7a2	43643.5	KJ	mez	24	1	5	2	2	1	0	0	10400	construction	<Null>	nowork	<Null>	<Null>	<Null>	0	0	<Null>	0	prim	30plus	gar	<Null>	<Null>	5	local	<Null>	<Null>	1	Bonafont	tap	<Null>	always	<Null>	nss	tap	always	<Null>	wait	<Null>	gar	<Null>	<Null>	<Null>	<Null>
9017	d1532849-bbb5-45cd-8e70-74e0897bc6c6	43642.9	LA	mez	23	1	5	2	1	1	0	1	<Null>	nowork	<Null>	<Null>	<Null>	<Null>	<Null>	<Null>	0	<Null>	0	prim	zerofive	gar	The lake is contaminated	<Null>	4	namebrand	<Null>	<Null>	1	Pura Artesal	tap	<Null>	always	<Null>	lakechapala	tap	<Null>	<Null>	<Null>	lakechapala	gar	<Null>	More garrafones	<Null>	<Null>
9018	f555dfe6-1d39-413f-9055-90d1f1fd39c7	43644	KJ	mez	62	0	6	2	3	0	0	1	5633	farmag	0	nowork	<Null>	<Null>	<Null>	1	0	<Null>	0	prim	twelvetwenty	gar	Water started to come out of tap dirty	1	1.5	local	<Null>	<Null>	<Null>	<Null>	tap	1	15plus	New well opened and the old water source was dirty	nss	tap	always	New well opened and old water source was dirty	Go get water from a private well on their property	private_well_direct	gar	15plus	To use cleaner water	<Null>	Use tap water
9019	2d56d19c-a93f-4dfb-bbcf-ba217243a215	43668.8	KJ	mez	33	1	5	2	0	0	2	1	3467	farmag	1	nowork	<Null>	<Null>	<Null>	0	0	<Null>	0	sec	sixeleven	gar	Lower price	1	1	local	tap	public_well_direct	1	<Null>	tap	0	sixten	Got pipes	lakechapala	tap	sixten	Got pipes	<Null>	nss	tap	15plus	Got pipes	<Null>	<Null>
9020	447b775a-31bc-4c83-a8d0-f8d61ccc65f2	43643.9	KJ	mez	31	1	6	4	0	0	1	1	6284	construction	<Null>	nowork	<Null>	<Null>	<Null>	0	0	<Null>	0	hs	30plus	gar	<Null>	<Null>	5	local	<Null>	<Null>	<Null>	<Null>	tap	<Null>	always	Sometimes water doesn't come from tap	well	tap	always	Used to use water from lake Chapala and wells	Directly from well	public_well_direct	tap	<Null>	<Null>	<Null>	<Null>
9021	addca3fe-0782-4de6-84f2-7f3dfe82c79b	43642.9	LA	mez	29	1	8	4	0	0	3	1	3467	tourism	<Null>	tourism	<Null>	<Null>	<Null>	0	0	<Null>	0	sec	zerofive	tap	<Null>	<Null>	1	<Null>	gar	<Null>	1	Santorini	tap	<Null>	always	<Null>	other	tap	<Null>	<Null>	<Null>	other	tap	<Null>	Used to use llave	gar	<Null>
9022	f71e3a00-6a5c-4de2-af0d-dd121b5f1238	43644	KJ	mez	40	1	7	5	2	0	0	0	8667	fishermanag	1	factory	<Null>	<Null>	<Null>	0	0	<Null>	1	hs	sixeleven	gar	The water from the tap came out ugly	1	1	local	tap	<Null>	<Null>	<Null>	tap	0	15plus	<Null>	private_well_direct	tap	always	<Null>	Ask neighbor or don't bathe	<Null>	tap	15plus	They didn't want to take from the well anymore	<Null>	Ask for water from neighbors
9023	542b35e5-5c4f-4e46-b212-f970e0891220	43659.7	HP	mez	22	1	6	4	0	0	1	1	<Null>	farmag	unknown	nowork	<Null>	construction	<Null>	0	0	0	0	sec	30plus	gar	Not applicable	0	3	local	tap	<Null>	<Null>	<Null>	tap	<Null>	always	<Null>	lakechapala	tap	always	<Null>	<Null>	lakechapala	tap	onefive	Got the filter as a gift	gar	<Null>
9024	f482142f-53b9-4e05-8b44-2f18d4f23d58	43643.9	LA	mez	32	1	4	2	0	1	0	1	10000	teacher	<Null>	teacher	<Null>	<Null>	<Null>	0	0	<Null>	0	tech	zerofive	gar	Used to use Santorini	1	7	local	nss	<Null>	1	Bonafont	tap	1	15plus	Used to use private well	well	tap	always	<Null>	Pozo	other	gar	always	<Null>	other	<Null>
9025	5b7d426d-fdf4-4754-bf45-fb7bb8f71a04	43669.8	HP	mez	40	1	14	2	3	1	5	3	13000	business	<Null>	buisness	<Null>	daylabor	<Null>	0	0	0	0	prim	twentyonethirty	gar	Started buying gares when they started delivery service	1	6.5	local_namebrand	nss	<Null>	1	EPura or Bonafont	tap	1	always	<Null>	private_well_direct	tap	always	<Null>	<Null>	private_well_direct	gar	15plus	Started buying when started selling	tap	<Null>
9026	958b2a77-a819-42fa-8740-c315475832b0	43644	LA	mez	40	1	10	3	2	2	2	1	2500	office	<Null>	nowork	<Null>	<Null>	<Null>	0	0	<Null>	0	sec	zerofive	gar	More contaminants in tap water	1	6	namebrand	public_well_direct	<Null>	1	E Pura	tap	1	always	Used to use lake water	other	tap	always	<Null>	<Null>	other	tap	always	<Null>	<Null>	<Null>
9027	aeb06e85-0dc3-44d5-9958-2f8673783f10	43654.7	HP	mez	48	1	6	4	0	0	1	1	4333	daylabor	<Null>	nowork	<Null>	<Null>	<Null>	0	0	0	0	sec	zerofive	gar	Tap water was dirty	1	3	namebrand	tap	<Null>	<Null>	<Null>	tap	0	always	<Null>	lakechapala	tap	always	<Null>	<Null>	lakechapala	gar	onefive	The water comes out dirty	tap	<Null>
9028	d6b49d97-c9a9-4b2d-8e52-2e8d1d300b52	43644	KJ	mez	40	1	4	2	0	1	1	0	13000	business	<Null>	nowork	<Null>	<Null>	<Null>	1	0	<Null>	0	tech	30plus	gar	<Null>	1	3	local	<Null>	<Null>	1	Ciel, Santorini	tap	1	always	<Null>	tambo	tap	always	<Null>	Saved water from tanks	<Null>	gar	15plus	When the local companies started to sell gares and the problems with kidney disease started	<Null>	Use tap water
9030	fbef1edd-101b-44ad-b498-4448dc6cb159	43649.7	HP	mez	59	0	11	6	2	0	1	2	0	business	<Null>	vendor	<Null>	medical	<Null>	0	0	0	0	prim	sixeleven	gar	Son got CKD	1	7	namebrand	gar	<Null>	<Null>	<Null>	tap	1	always	<Null>	tambo	tap	always	<Null>	Never has happened	<Null>	gar	onefive	Son got CKD	<Null>	Never happened
9031	7ec4209f-e14e-40d1-b5e0-e88a46c7990e	43649.8	HP	mez	60	0	5	2	2	0	0	1	4333	nowork	<Null>	vendor	<Null>	office	<Null>	0	0	0	0	hs	sixeleven	gar	Because people are sick	1	3	local	tap	<Null>	1	Local purifier	tap	0	always	<Null>	public_well_direct	tap	15plus	Contamination	Artisenal Wells	public_well_direct	gar	onefive	Contamination	<Null>	directly from public well
9032	365ea56b-35c2-4d82-ac49-8e06384797dc	43649.8	SHL	mez	32	0	7	2	0	2	2	1	4800	daylabor	1	domestic	<Null>	<Null>	<Null>	0	0	<Null>	0	hs	30plus	gar	Garbage and contamination	1	2	namebrand	gar	<Null>	1	Santorini y local	tap	0	always	<Null>	lakechapala	tap	always	<Null>	The Lake	lakechapala	gar	onefive	contamination	<Null>	Santorini
9033	1efbdc39-3b72-49f2-a980-cc31158d826f	43649.8	HP	mez	35	1	2	1	0	0	1	0	7800	<Null>	<Null>	nowork	<Null>	<Null>	<Null>	<Null>	0	<Null>	0	hs	30plus	gar	<Null>	1	2	local	gar	<Null>	1	Santorini o Ciel	tap	0	always	<Null>	other	tap	always	<Null>	a neighbor gives them water or they do not bathe	<Null>	gar	always	<Null>	<Null>	Buys bottled water
9040	5111881e-0cf7-453e-92cd-873581dd50c2	43654.7	HP	mez	67	1	4	2	0	0	2	0	<Null>	<Null>	<Null>	buisness	<Null>	buisness	<Null>	<Null>	0	0	0	prim	twelvetwenty	gar	Husband started selling them at his store	1	4	namebrand	<Null>	<Null>	1	<Null>	tap	0	always	<Null>	public_well_direct	tap	always	<Null>	<Null>	<Null>	gar	15plus	<Null>	<Null>	<Null>
9042	714cee94-74e7-4333-ac15-9675dc3cee55	43659.7	HP	mez	45	1	8	4	0	2	0	2	3900	nowork	<Null>	domestic	<Null>	factory	<Null>	1	1	0	0	prim	zerofive	gar	Tap water was dirty	1	6	local	<Null>	public_well_direct	1	No preference	tap	0	always	Lake got dirty	private_well_direct	tap	always	Lake got dirty	<Null>	private_well_direct	tap	always	<Null>	gar	<Null>
9060	71945580-323c-4b19-98c8-64ab1657a019	43650.8	HP	mez	52	1	16	11	1	1	1	2	17333	daylabor	<Null>	nowork	<Null>	construction	<Null>	0	0	0	0	prim	zerofive	gar	Was bad for health	1	8.5	local	<Null>	<Null>	1	Any	tap	1	always	<Null>	<Null>	tap	always	<Null>	<Null>	<Null>	gar	onefive	Was hurting body	<Null>	<Null>
9061	625ca6b0-8f88-4c5e-ab35-e0784bd84708	43651.6	LA	spi	38	1	9	2	0	3	3	1	10833	daylabor	<Null>	nowork	<Null>	<Null>	<Null>	0	0	0	0	hs	twelvetwenty	gar	Lake Chapala is dirty	1	5	local	gar	<Null>	<Null>	<Null>	tap	1	always	<Null>	lakechapala	tap	always	<Null>	Lake Chapala	lakechapala	gar	elevenfifteen	Lake Chapala water dirty	<Null>	Pipes from hills bove
9062	42194d4b-e355-4a18-9fcb-abd080a4cbff	43650.7	HP	spi	44	1	3	1	0	2	0	0	0	<Null>	<Null>	nowork	<Null>	<Null>	<Null>	<Null>	0	<Null>	0	prim	sixeleven	gar	The tap water came out of the tap very hot	1	5	local	filter_lake	<Null>	1	Santorini or epura	tap	0	always	<Null>	lakechapala	tap	always	<Null>	Lake Chapala	lakechapala	gar	sixten	Tap was producing hot water	<Null>	Use filter to treat lake water
9065	e67d656e-8ab8-4dc6-985d-2c2f527471c5	43650.7	LA	spi	54	1	7	4	2	1	0	0	6500	factory	<Null>	nowork	<Null>	daylabor	<Null>	0	0	0	0	prim	twelvetwenty	gar	Used lake water when it was clean	1	7	local_namebrand	bottlewater	<Null>	1	Ciel	tap	1	always	<Null>	lakechapala	tap	always	<Null>	Get water from lake	lakechapala	gar	15plus	<Null>	<Null>	<Null>
9069	7dc34eea-36d7-4b4a-a2ea-fd2c525ea443	43650.7	HP	spi	27	1	5	2	0	0	0	3	3900	farmag	1	nowork	<Null>	<Null>	<Null>	0	0	0	0	prim	sixeleven	gar	Used when she moved here	1	4	namebrand	<Null>	<Null>	1	Any	tap	1	always	<Null>	lakechapala	tap	always	<Null>	Go to lake chapala but this does not happen very often	lakechapala	gar	sixten	<Null>	<Null>	<Null>
9070	98308f1e-64b7-49ff-9ab1-a68a7c4cebad	43650.7	HP	spi	39	1	7	2	0	1	2	2	4333	farmag	1	nowork	<Null>	<Null>	<Null>	0	0	0	0	prim	sixeleven	gar	Changed because of 1cknesses	1	4	local	<Null>	<Null>	1	Ciel	tap	0	always	<Null>	<Null>	tap	always	<Null>	<Null>	<Null>	gar	sixten	Illnesses in communtiy	<Null>	<Null>
9071	4916b996-eee3-4cde-b87e-67876f1b840a	43650.7	SHL	spi	47	1	8	3	1	1	0	3	2000	constructfish	0	nowork	<Null>	factory	<Null>	1	1	1	1	prim	sixeleven	gar	Changed from drinking from Lake Chapala because water was dirty	1	14	local	gar	<Null>	<Null>	<Null>	tap	1	always	Before used lake water	<Null>	tap	<Null>	Dirty	Lake Chapala	lakechapala	gar	sixten	Before used from the lake	<Null>	other gares
9072	3480f79a-b69e-4c0e-8bff-cc155bf05ef0	43650.8	HP	spi	43	1	7	2	1	1	2	1	5200	farmag	1	nowork	<Null>	<Null>	<Null>	0	<Null>	<Null>	0	prim	sixeleven	gar	The kids were getting 1ck	1	7	local	<Null>	<Null>	<Null>	<Null>	tap	0	always	<Null>	lakechapala	tap	always	<Null>	Goes to lake	lakechapala	gar	sixten	The children started getting sick	<Null>	Goes and buys water from the store
9074	878d9746-0ff0-4d64-a67e-5387c4c30e94	43651.7	LA	spi	18	1	8	2	0	3	2	1	867	construction	<Null>	nowork	<Null>	<Null>	<Null>	0	0	0	0	hs	sixeleven	gar	Used to use water from the 1nk but then the local companies started selling gares	1	14	unknown	gar	<Null>	1	water pura	tap	1	always	<Null>	lakechapala	tap	sixten	More clean water from sink	Go to the lake	lakechapala	gar	sixten	<Null>	<Null>	Buy garafon from street
9076	4e552210-d665-47c0-8675-28f4f77b6c70	43650.7	SHL	spi	55	1	6	5	0	0	0	1	3600	construction	<Null>	nowork	<Null>	construction	<Null>	1	1	1	1	prim	twelvetwenty	gar	Before they drank from the tap they drank from lake Chapala, but they changed for contamination and bad smell	1	7	local	gar	<Null>	<Null>	<Null>	tap	1	<Null>	Contamination	lakechapala	tap	15plus	Contamination	<Null>	lakechapala	gar	elevenfifteen	<Null>	<Null>	Use other gares
9077	e3635b54-3a9d-48c7-8489-fad8db6e2ea7	43651.7	HP	spi	34	1	3	2	0	1	0	0	8666	farmag	0	nowork	<Null>	<Null>	<Null>	0	<Null>	<Null>	0	prim	less1	gar	Just decided to buy it	1	4	unknown	tap	private_well_direct	1	Unsure	tap	0	always	<Null>	well	tap	always	<Null>	Go to a well and get water there	public_well_direct	tap	always	<Null>	<Null>	Go and buy water
9080	6a69f1a0-e0b1-4365-9dd1-61df45ef065e	43651.8	KJ	spi	26	1	6	2	0	0	2	2	5200	farmag	0	nowork	<Null>	<Null>	0	0	0	0	0	hs	sixeleven	gar	They said that the water from the tap was bad	1	12	local	other	<Null>	0	<Null>	tap	0	always	They have not changed	lakechapala	tap	always	They have never used another	Go down to Lake Chapala	lakechapala	gar	elevenfifteen	heard that tap water was not clean	<Null>	wait for gar truck or wait until it passes
9081	5bfed577-8cc2-4722-86be-10c144ca97fa	43651.7	HP	spi	46	1	9	6	0	0	3	0	7583	nowork	<Null>	nowork	<Null>	domestic	<Null>	0	0	0	0	prim	sixeleven	gar	Lake Chapala water has become ugly and dirty and they do not trust that it is potable	1	7	local	<Null>	<Null>	1	Local brand	tap	0	15plus	Used to go to the lake but its contaminated	lakechapala	tap	15plus	Used to go to the lake but its contaminated	Goes to lake	lakechapala	gar	sixten	Lake Chapala contamination	<Null>	Wait for santorini brand
9082	65778829-675f-4d25-96b1-996222351ba4	43651.7	LA	spi	45	1	3	1	1	0	0	1	<Null>	<Null>	<Null>	nowork	<Null>	<Null>	<Null>	0	0	0	0	prim	zerofive	gar	Before used tap water	1	3	unknown	private_well_direct	<Null>	1	Don't Know	tap	0	onefive	<Null>	lakechapala	tap	onefive	<Null>	Water from lake Chapala	lakechapala	gar	onefive	<Null>	<Null>	Water from sink
9083	f8525648-4cd4-47cf-bf1a-99dd83550ccb	43650.7	LA	spi	54	1	6	3	0	0	2	1	<Null>	farmag	0	domestic	<Null>	domestic	<Null>	0	0	0	0	hs	twelvetwenty	gar	More sickness and CDK cases in town	0	5	local	gar	<Null>	1	Santorini	tap	0	15plus	Used lake water when it was clean	lakechapala	tap	15plus	Water from lake is dirty	The lake	lakechapala	gar	always	no	<Null>	Wait until there is water
9087	3013310a-fc8d-46ff-b815-5ef1c0947e46	43651.6	HP	spi	44	0	25	5	0	4	10	6	6500	daylabor	<Null>	nowork	<Null>	farmag	0	0	0	0	0	prim	sixeleven	gar	The water before was no longer good to drink	1	6	local	<Null>	<Null>	1	Bonafont	tap	0	15plus	<Null>	nss	tap	always	<Null>	Have to wait for tap to run	<Null>	gar	sixten	The water from Lake Chapala was contaminated	<Null>	Grab some water from the tap
9088	41b9aa47-df70-4cf3-bf26-5688efbe1dee	43651.6	KJ	spi	21	0	14	7	2	3	0	2	<Null>	factory	0	nowork	<Null>	nowork	0	1	0	1	1	prim	twelvetwenty	gar	Changed because of contamination. Before the tap had a lot of chlorine and smelled bad	1	7.5	local	tap	public_well_direct	1	Any	tap	0	unknown	Contamination	lakechapala	tap	always	Contamination in Lake Chapala	Ask neighbors or go to Lake Chapala	lakechapala	tap	always	Contamination	<Null>	Use gar
9089	711dd606-ae33-4ee2-a39d-53e89bc9b7ae	43651.7	HP	spi	21	1	18	10	1	1	3	3	6500	nowork	<Null>	nowork	<Null>	farmag	0	0	0	0	0	prim	unknown	gar	<Null>	1	5	local	bottlewater	<Null>	1	Epura	tap	0	always	<Null>	nss	tap	always	<Null>	Never runs out because save tap water in tubs	<Null>	gar	always	<Null>	<Null>	<Null>
9090	a594e75c-ce75-4a66-9fae-ef48f9712eae	43651.7	LA	spi	21	1	14	7	0	1	4	2	5200	construction	<Null>	nowork	<Null>	construction	<Null>	0	0	0	0	hs	30plus	gar	They used to use lake water but it was not clean anymore	1	5	local	tap	public_well_direct	1	water pura	tap	1	always	Lake water dirty	gar	tap	always	Lake water is dirty now	Go to the lake	lakechapala	gar	sixten	Water from the sink is not clean	<Null>	gar
9091	1a705fb4-89dc-42fc-992e-aaf9308c457e	43651.7	KJ	spi	30	1	5	2	0	0	2	1	5200	construction	<Null>	<Null>	<Null>	<Null>	<Null>	0	0	0	0	prim	sixeleven	gar	Because the water from the tap came out with sulfur and chlorine smell	1	6	local	gar	<Null>	1	Santorini	tap	0	always	Before there were no water pipes and they took water directly from the Lake Chapala	lakechapala	tap	always	always used water from the tap	Wait until water comes	other	gar	onefive	Heard that tap water was not good for cooking so changed	<Null>	Look for water from others
9093	47612d32-b652-4971-a029-111b5def89f7	43651.7	HP	spi	45	1	8	2	4	1	1	0	15600	nowork	<Null>	nowork	<Null>	farmag	1	0	0	0	0	hs	twelvetwenty	gar	Lake Chapala is no longer clean	1	14	local	other	<Null>	1	Epura	tap	<Null>	15plus	Gets tap water from neighbors because hasn't gotten water from own tap in years	lakechapala	tap	15plus	See cleaner water	Goes to lake	lakechapala	gar	15plus	Contamination of Lake Chapala	<Null>	Gets water for free or borrows money from neighbor
9096	2326ee73-a2ce-45a7-95b3-e875546fad12	43651.8	KJ	spi	39	1	9	2	2	1	3	1	5200	farmag	1	nowork	<Null>	<Null>	0	0	0	0	0	hs	twelvetwenty	gar	Lake Chapala was dirty	1	7	local	bottlewater	<Null>	1	Epura	tap	0	always	because saw that the lake was dirty and water from wells became available	nss	tap	15plus	None	Find at another house or neighbor	other	gar	elevenfifteen	Because the tap water was dirty and they had to boil it	<Null>	buy bottle water
9097	74b38b87-67e8-40e9-b132-f68df5448135	43651.8	HP	spi	40	1	8	2	1	1	3	1	5633	farmag	0	nowork	<Null>	<Null>	<Null>	0	0	0	0	hs	twelvetwenty	gar	Were told that tap water was not potable	1	7	local	gar	<Null>	1	any	tap	0	15plus	Used to get it from the lake but its faster and easier to get tap water	nss	tap	15plus	It is easier to get water from the tap	Use gar water	gar	gar	sixten	No potable water from the tap	<Null>	Go out and buy some
9098	fe89abe5-bcb4-4984-b335-7ad777f8d3a6	43651.8	LA	spi	58	1	7	3	0	2	2	0	2816	<Null>	<Null>	nowork	<Null>	domestic	<Null>	0	0	0	0	hs	unknown	gar	<Null>	1	6	unknown	gar	<Null>	1	Bonafont o santorini	tap	1	always	<Null>	lakechapala	tap	always	<Null>	Lake Chapala	lakechapala	gar	unknown	<Null>	<Null>	<Null>
9099	2eafe3b6-ed96-4d89-aaf2-cdb3f4f1b47a	43651.8	KJ	spi	62	1	2	2	0	0	0	0	0	nowork	<Null>	nowork	<Null>	<Null>	<Null>	0	0	<Null>	<Null>	prim	sixeleven	gar	Started learning that the tap water was not good tp drink	1	4	local	tap	<Null>	<Null>	<Null>	tap	0	unknown	Before used lake water but then changed because tap water became available and knew lake Chapala was contaminated	nss	tap	15plus	Same reasons as wate used for washing	Wait	other	gar	sixten	Municipality started saying that tap water was not clean	<Null>	Ask neighbors
9100	bca0e4ac-2b54-4132-bf91-2e7f223addbc	43651.8	HP	spi	47	1	8	3	2	1	1	1	11917	farmag	1	nowork	<Null>	<Null>	<Null>	0	0	0	0	hs	twelvetwenty	gar	Water from tap was too hot and smelled of chlorine	1	12	local	gar	<Null>	1	Ciel	tap	0	unknown	Received proper water system in home	tambo	tap	unknown	Received water system at home	Bathe in the lake but only if theres nothing else	lakechapala	gar	sixten	Water from tap is too hot to drink and smelled of chlorine	<Null>	Buy more gares from store
9110	60b0ff73-688c-4aae-b7b2-7f8fa9d423c6	43676.5	KJ	spi	30	1	7	4	0	0	1	2	1500	farmag	0	nowork	<Null>	nowork	<Null>	0	0	0	0	sec	zerofive	gar	The renal disease of daughter	1	28	local	bottlewater	<Null>	1	Dont know	tap	0	always	<Null>	lakechapala	tap	always	<Null>	<Null>	lakechapala	gar	onefive	From lake but was very dirty	bottlewater	<Null>
9120	0265ed63-35f3-4294-a41a-b4bf87693079	43658.6	LA	spi	80	0	1	1	0	0	0	0	1600	nowork	<Null>	<Null>	<Null>	<Null>	<Null>	0	<Null>	<Null>	<Null>	prim	zerofive	gar	Tap water smelled bad	1	1	unknown	tap	<Null>	1	Dont know	tap	1	15plus	Used water from the lake before potable water system	other	tap	always	<Null>	<Null>	<Null>	tap	always	<Null>	<Null>	<Null>
9121	4fa28295-6e46-4469-befa-43166e9034af	43658.6	HP	chap	23	0	5	4	0	0	1	0	17333	business	<Null>	buisness	<Null>	office	<Null>	0	0	1	0	sec	sixeleven	gar	Improve water quality	1	3.5	namebrand	gar	<Null>	1	No preference	tap	1	always	<Null>	nss	tap	always	<Null>	<Null>	nss	gar	sixten	Improve water quality	tap	<Null>
9122	6d345d71-8b26-41f6-86ad-7fb6e87ef8af	43658.7	HP	chap	52	0	4	2	0	0	0	2	10000	office	<Null>	<Null>	<Null>	office	<Null>	1	<Null>	0	0	uni	30plus	gar	Not applicable	1	2.5	local_namebrand	bottlewater	<Null>	1	No preference	tap	1	always	<Null>	nss	tap	always	<Null>	<Null>	nss	gar	always	<Null>	bottlewater	<Null>
9123	ec0ef554-6f49-4b9c-bfc5-10d949c42613	43658.7	LA	chap	39	1	8	2	4	1	0	1	9100	<Null>	<Null>	nowork	<Null>	construction	<Null>	<Null>	0	0	0	<Null>	30plus	gar	Not applicable	1	11	namebrand	gar	<Null>	1	E pura	tap	1	always	<Null>	gar	tap	always	<Null>	<Null>	<Null>	gar	always	<Null>	<Null>	<Null>
9124	8e5b0772-d3a9-4667-b5d5-708b099d37c5	43658.7	LA	chap	70	1	2	2	0	0	0	0	8667	<Null>	<Null>	office	<Null>	teacher	<Null>	<Null>	1	1	<Null>	hs	<Null>	gar	Used tap water in the past	1	3	local_namebrand	gar	<Null>	1	E pura	tap	1	always	<Null>	other	tap	<Null>	always	<Null>	gar	gar	elevenfifteen	Changed water company	gar	<Null>
9125	1c4def25-e261-47a1-907e-6b2319cab713	43658.7	HP	chap	68	1	4	4	0	0	0	0	6067	nowork	<Null>	domestic	<Null>	custodial	<Null>	0	0	0	<Null>	prim	sixeleven	gar	Water is dirty from tap and son had kidney disease	1	8	local_namebrand	nss	<Null>	1	No preference	tap	1	always	<Null>	cap	tap	always	<Null>	Rain water catch	other	gar	sixten	Water was dirty from tap and son has kidney disease	gar	<Null>
9127	62a362b2-6cf0-4e2e-8772-23fd4f7a65dc	43658.7	LA	chap	53	1	4	3	0	0	0	1	13000	<Null>	<Null>	office	<Null>	driver	<Null>	<Null>	0	0	0	<Null>	30 years	gar	Tap water was dirty	1	2	unknown	gar	<Null>	1	Bonafont	tap	1	always	<Null>	tap	tap	always	<Null>	<Null>	tap	gar	onefive	Used water from sink but it is not good to use	<Null>	<Null>
9128	f74779a3-d605-44e2-a3f1-324fea9d6f7e	43658.8	HP	chap	77	0	5	5	0	0	0	0	333	nowork	<Null>	<Null>	<Null>	farmag	<Null>	1	<Null>	0	<Null>	prim	30plus	well	Not applicable	1	<Null>	<Null>	nss	<Null>	0	<Null>	stream	0	always	<Null>	nss	stream	always	<Null>	<Null>	nss	gar	elevenfifteen	Was told they were getting cleaner water	other	Get from father in law
9130	c79dd866-149f-48fb-8b72-5475a0ea574f	43658.8	HP	chap	79	1	1	1	0	0	0	0	26000	<Null>	<Null>	retired	<Null>	<Null>	<Null>	<Null>	1	<Null>	<Null>	phd	30plus	gar	Not applicable	0	1	namebrand	bottlewater	<Null>	1	Walmart	tap	0	onefive	When she moved here she started using it	other	tap	onefive	When she moved here	Goes to familys house in guadalajara	other	gar	always	<Null>	tap	<Null>
9131	eb334b80-8470-43a9-9f38-4cbd460dc2e5	43658.7	HP	chap	65	0	2	2	0	0	0	0	8667	business	0	buisness	<Null>	<Null>	<Null>	1	1	<Null>	<Null>	sec	30plus	gar	Not applicable	1	1	local	nss	<Null>	1	No preference	tap	1	always	<Null>	nss	tap	always	<Null>	<Null>	nss	gar	always	<Null>	tap	<Null>
9132	353f691c-e6b0-4f45-a62a-c9204d636355	43658.8	LA	chap	46	1	6	5	0	0	1	0	39000	<Null>	<Null>	nowork	<Null>	domestic	<Null>	1	1	1	<Null>	uni	30plus	gar	Not applicable	1	3	namebrand	tap	<Null>	1	Santorini o bonafont	tap	1	always	<Null>	tambo	tap	always	<Null>	Tambo	other	gar	always	<Null>	tap	<Null>
9133	a4441a9b-2b17-4753-aa8b-42713e7a02ae	43661.6	KJ	chap	76	0	6	4	0	1	1	0	12133	daylabor	<Null>	nowork	<Null>	construction	<Null>	1	1	0	0	prim	twentyonethirty	gar	Tap water was dirty	1	3.5	local	bioltap	<Null>	1	Epura	tap	1	always	<Null>	nss	tap	always	<Null>	<Null>	nss	gar	15plus	Its more healthy and hygenic	tap	<Null>
9134	42ab998d-a551-4fd5-b5d2-25fd12900896	43661.7	HP	chap	37	0	2	2	0	0	0	0	21667	business	<Null>	buisness	<Null>	<Null>	<Null>	0	0	<Null>	<Null>	tech	30plus	gar	Not applicable	1	1	local	tap	<Null>	1	Bonafont	tap	1	always	<Null>	nss	tap	always	<Null>	<Null>	nss	gar	always	<Null>	gar	<Null>
9135	300ad814-ab42-464c-8dfb-6c68fb125d5c	43661.7	KJ	chap	55	1	1	1	0	0	0	0	<Null>	<Null>	<Null>	nurse	<Null>	<Null>	<Null>	<Null>	1	<Null>	<Null>	uni	30plus	gar	Not applicable	1	1	namebrand	<Null>	<Null>	1	Epura	tap	0	always	<Null>	nss	tap	always	<Null>	<Null>	nss	gar	always	<Null>	other	No other source other than gar
9136	a1cb1d20-4b6a-4cfc-8d88-16e62ae2f513	43661.7	HP	chap	68	1	3	3	0	0	0	0	6500	<Null>	<Null>	nowork	<Null>	office	<Null>	<Null>	0	0	<Null>	sec	30plus	gar	Tap water was dirty	1	3	namebrand	tap	public_well_direct	0	<Null>	tap	1	always	<Null>	nss	tap	always	<Null>	<Null>	nss	gar	<Null>	<Null>	other	Filtered tap water
9137	e758e0f4-7007-43c9-a4b1-e06620399146	43661.7	KJ	chap	44	1	3	1	0	2	0	0	<Null>	<Null>	<Null>	teacher	<Null>	<Null>	<Null>	<Null>	1	<Null>	1	tech	30plus	gar	Not applicable	1	3	namebrand	gar	<Null>	1	Cualquier	private_well_direct	1	always	<Null>	other	tap	always	<Null>	<Null>	nss	gar	always	<Null>	bottlewater	<Null>
9138	f11d1754-d2e9-4836-81d0-29948e5489f8	43661.7	HP	chap	49	1	4	4	0	0	0	0	6500	farmag	1	gov	<Null>	gov	<Null>	0	0	0	<Null>	prim	twelvetwenty	gar	Wanted to drink cleaner water	1	3.5	local	bottlewater	<Null>	1	Epura	tap	1	always	<Null>	nss	tap	always	<Null>	<Null>	gar	gar	elevenfifteen	Wanted cleaner water	gar	<Null>
9139	261ac9db-1d36-42a0-9ac2-8c56a956928c	43661.7	KJ	chap	71	1	3	3	0	0	0	0	4333	nowork	<Null>	nowork	<Null>	waiter	<Null>	1	1	0	<Null>	secretary	30plus	gar	Not applicable	1	3	local	nss	<Null>	1	Epura	private_well_direct	1	always	tap	nss	tap	always	<Null>	<Null>	nss	gar	always	<Null>	gar	<Null>
9140	6222f31a-f2cb-45bb-82f8-0559c4043c78	43661.8	KJ	chap	23	0	4	3	0	1	0	0	6500	<Null>	<Null>	nowork	<Null>	lawyer	<Null>	<Null>	0	0	0	prim	30plus	gar	Not applicable	1	4	local	bottlewater	<Null>	1	Any	tap	1	always	<Null>	nss	tap	always	<Null>	<Null>	nss	gar	always	<Null>	gar	<Null>
9141	047e68df-3df0-4afb-b5ec-f62e11a05c0a	43661.8	HP	chap	44	1	2	1	0	1	0	0	<Null>	<Null>	<Null>	nurse	<Null>	<Null>	<Null>	<Null>	0	<Null>	0	sec	30plus	gar	Katya is more economical	1	6	local	tap	<Null>	0	<Null>	tap	1	always	<Null>	nss	tap	always	<Null>	<Null>	nss	gar	elevenfifteen	Katya 3 years ago because more economical	<Null>	<Null>
9142	615a7872-51e3-4b29-a793-adcce319133b	43661.8	HP	chap	64	1	8	4	0	2	2	0	43333	retired	<Null>	retired	<Null>	<Null>	<Null>	0	0	1	0	tech	30plus	gar	Not applicable	1	5	namebrand	nss	<Null>	1	No preference	tap	0	always	<Null>	private_well_direct	tap	always	<Null>	<Null>	private_well_direct	tap	always	<Null>	gar	<Null>
9143	f5d59b0f-89b9-49e2-896f-6110f6a3056f	43661.8	KJ	chap	35	1	5	1	0	2	1	1	6500	<Null>	<Null>	office	<Null>	<Null>	<Null>	<Null>	1	<Null>	1	hs	30plus	gar	Not applicable	1	2	namebrand	nss	<Null>	0	<Null>	tap	0	always	<Null>	nss	tap	always	<Null>	<Null>	nss	gar	always	<Null>	bottlewater	<Null>
9144	c666624c-c738-4aee-982d-da15dfc0f75a	43661.8	HP	chap	38	0	1	1	0	0	0	0	1083	custodial	<Null>	<Null>	<Null>	<Null>	<Null>	1	<Null>	<Null>	<Null>	other	twelvetwenty	gar	Better quality water	1	1	local	nss	<Null>	1	Epura	tap	0	always	<Null>	nss	tap	always	<Null>	<Null>	nss	gar	elevenfifteen	Improve water quality	tap	<Null>
9145	01214a6b-d228-498f-9980-c5e3ab8c9201	43661.8	KJ	chap	48	1	3	2	0	0	1	0	6933	<Null>	<Null>	office	<Null>	nowork	<Null>	<Null>	0	1	0	tech	twentyonethirty	gar	Started u1ng gares when they started being sold	1	1.5	local	nss	<Null>	1	Bonafont	tap	0	always	<Null>	other	tap	always	<Null>	<Null>	nss	gar	15plus	Started selling gars	tap	<Null>
9146	04094466-7137-41f7-8664-462c1f7e5870	43661.8	HP	chap	54	0	4	4	0	0	0	0	30333	business	<Null>	buisness	<Null>	buisness	<Null>	1	0	0	<Null>	sec	30plus	gar	Not applicable	1	5	namebrand	bottlewater	<Null>	1	Ciel o bonafont	tap	0	always	<Null>	nss	tap	always	<Null>	<Null>	nss	gar	always	<Null>	other	None
9147	d89f2464-3543-4ec9-887c-dedc97d07826	43661.9	HP	chap	66	0	3	2	0	0	1	0	<Null>	teacher	<Null>	buisness	<Null>	<Null>	<Null>	0	0	<Null>	0	tech	30plus	gar	Water quality was better even if water from gares has chlorine	1	4	namebrand	tap	<Null>	1	Bonafont, epura	tap	0	always	<Null>	nss	tap	always	<Null>	<Null>	nss	tap	always	<Null>	other	None
9148	31333dd0-75d4-4789-9b2c-5f932f43a93d	43661.9	KJ	chap	52	1	4	2	2	0	0	0	13500	music_art	<Null>	nurse	<Null>	<Null>	<Null>	0	0	0	0	uni	sixeleven	gar	<Null>	1	3.5	namebrand	tap	public_well_direct	0	<Null>	tap	1	always	<Null>	gar	tap	always	<Null>	<Null>	gar	gar	always	<Null>	tap	<Null>
9149	3e8ee32a-7146-4d36-97f5-635997bebbe6	43661.9	HP	chap	60	1	3	3	0	0	0	0	19500	<Null>	<Null>	nurse	<Null>	driver	<Null>	<Null>	0	0	<Null>	tech	30plus	gar	Not applicable	1	1	local_namebrand	gar	<Null>	0	<Null>	tap	1	always	<Null>	nss	tap	always	<Null>	<Null>	nss	gar	always	<Null>	gar	<Null>
9152	ad46e50f-3098-462a-9f77-d1b6061c0209	43662.6	HP	chap	46	1	3	2	0	1	0	0	8667	construction	<Null>	domestic	<Null>	<Null>	<Null>	0	0	<Null>	0	prim	30plus	gar	Not applicable	1	3	local	nss	<Null>	1	Santorini and bonafont	tap	0	always	<Null>	other	tap	always	<Null>	<Null>	<Null>	gar	always	<Null>	other	None other
9153	812e4291-196b-404e-b499-9a746b1ad653	43663.7	HP	chap	33	0	2	2	0	0	0	0	13000	business	<Null>	<Null>	<Null>	buisness	<Null>	1	<Null>	1	<Null>	hs	30plus	gar	Not applicable	1	2	local_namebrand	nss	<Null>	1	Bonafont or ciel	tap	0	always	<Null>	nss	tap	always	<Null>	<Null>	nss	gar	always	<Null>	other	None
9165	6253e928-afb7-4c88-92d3-4bc66b02fa6e	43664.6	HP	chap	71	1	6	2	2	1	1	0	<Null>	farmag	1	nowork	<Null>	construction	<Null>	0	0	<Null>	0	prim	30plus	gar	Not applicable	1	2	local	nss	<Null>	1	Whatever is in the store	tap	0	always	<Null>	public_well_direct	tap	always	<Null>	<Null>	public_well_direct	gar	always	<Null>	tap	<Null>
9201	f7924b8f-7820-4e52-8760-5d7ebecefb1c	43663.6	KJ	chap	70	1	1	1	0	0	0	0	4333	nowork	<Null>	<Null>	<Null>	<Null>	<Null>	<Null>	0	<Null>	<Null>	prim	30plus	gar	More opportunities to use gares	1	4	namebrand	nss	<Null>	0	<Null>	tap	1	always	<Null>	nss	tap	always	<Null>	<Null>	nss	gar	15plus	Could buy gar	<Null>	<Null>
9227	40f401d4-e09f-4251-a713-48b4ded3ecce	43664.6	KJ	chap	59	1	5	4	0	1	0	0	<Null>	retired	<Null>	nowork	<Null>	lawyer	<Null>	1	1	0	0	master	30plus	gar	Doubt quality of water	1	5	namebrand	nss	<Null>	1	<Null>	tap	0	always	<Null>	<Null>	tap	always	<Null>	<Null>	<Null>	gar	15plus	Didnt trust quality	tap	<Null>
[truncated: 185 more columns]

## Sheet: SurveyCodesSpanish
Fieldname	Corresponding Question	Code	Description
ObjectID	ObjectID
GlobalID	GlobalID
CreationDate	CreationDate
Creator	Creator
EditDate	EditDate
Editor	Editor
HHID	ID
Date	Fecha Y hora
Interviewer	Nombre del entrevistador
location	Town location of participant	mez	mezcala	(9000-9060)
		spi	san pedro itzicán	(9061-9120)
		chap	chapala	(9121-9180 and above)
age	Edad de la participante
sex	Sexo del encuestado	0	male
		1	female
size	¿Cuántas personas viven actualmente en su hogar?
adults	¿Cuántos son adultos? (Incluye a los jefes del hogar)
children18	¿Cuántos son niños mayores de 18 años?
children1218	¿Cuántos son niños entre las edades de 12 a 18 años?
children512	¿Cuántos son niños entre las edades de 5 a 12 años?
children05	¿Cuántos son niños menores de 5 años?
incomemonth	¿Cuál es su ingreso mensual promedio? (pesos x month)
malejob	¿Cuál es la profesión del jefe del hogar?	farmag	Farmer/Agriculture
		fisherman	fisherman
		fishermanag	fisherman, Agriculture
		constructfish	construction, fisherman
		teacher	teacher
		daylabor	day laborer
		construction	construction
		business	businessman/woman/ owner
		office	office job
		driver	driver
		factory	factory work
		music_art	musician/artisan
		custodial	custodial/cleaning work
		tourism	tourism
		security	guard/security
		retired	retired
		nowork	no job
malepest	Si dice agricultor/trabaja agrícola, ¿usa las pesticidas?	0	no
		1	yes
		unknown	unknown
femalejob	¿Cuál es la profesión de la jefa del hogar?	factory	factory work
		vendor	vendor
		gov	government employee
		nurse	nurse
		teacher	teacher
		tourism	tourism
		business	businessman/woman/ owner
		office	office job
		domestic	domestic work/housekeeping
		custodial	custodial/cleaning work
		retired	retired
		nowork	no job
femalepest	Si dice agricultora/trabaja agrícola, ¿usa las pesticidas?	0	yes
		1	no
		unknown	unknown
adultsjob	¿Cuál es la profesión de los otros adultos del hogar?	construction	construction
		farmag	Farmer/Agriculture
		factory	factory work
		custodial	custodial/cleaning work
		office	office job
		business	businessman/woman/ owner
		domestic	domestic work/housekeeping
		driver	driver
		teacher	teacher
		gov	government employee
		lawyer	lawyer
		medical	medical profession
		waiter	waiter
		daylabor	day laborer
		nowork	no job
adultspest	Si dice agricultora/trabaja agrícola, ¿usan las pesticidas?	0	yes
		1	no
		unknown	unknown
malelive	¿El jefe del hogar ha vivido afuera de Jalisco?	0	no
		1	yes
femalelive	¿La jefa del hogar ha vivido afuera de Jalisco?	0	no
		1	yes
adultslive	¿Los otros adultos han vivido afuera de Jalisco?	0	no
		1	yes
kidslive	¿Los niños han vivido afuera de Jalisco?	0	no
		1	yes
edu	¿Hasta cual grado llegaron los jefes del hogar (mas alto)?	none	no school
		prim	primary
		sec	secondary
		hs	highschool
		uni	university
		tech	technical degree
		secretary	secretary schooling
		master	masters degree
		phd	PhD
		other	other
waterdrinksource	¿Qué es la fuente principal que su familia usa para beber?	gar	Garrafón
		tap	tap water
		private_well_direct	private well
		public_well_direct	artisenal well
		well	other type of well
		lakechapala	directly lake chapala
		bottlewater	bottled water
		other	other
drinktime	¿Por cuánto tiempo han estado usando esta fuente principal para beber?	less1	less than 1 year
		zerofive	0 to 5 years
		six eleven	6 to 11 years
		twelvetwenty	12 to 20 years
		twentyonethirty	20 to 30 years
		30plus	over 30 years
		unknown	unknown
changedrink	Si usaron a otros fuentes de agua para beber en el pasado, ¿por qué cambiaron a lo que usan ahora?
availdrinkwater	¿Cuándo quieren agua de esta fuente, siempre está disponible?	0	no
		1	yes
garwk	¿Cuántas garrafones se usen Uds. para beber cada semana?
garbrand	¿Cuál empresa se usa para llenar los garrafón?	local	local brand
		namebrand	name brand (Epura, Santorini, Bonafonte, Ciel)
		local_namebrand	both local and name brand
		unknown	unknown brand
source2drinkwater	¿De que fuente obtienen agua para beber si no pueden obtener el agua de su fuente principal, como fuente segundaria?	gar	Garrafón
		tap	tap water
		private_well_direct	private well
		public_well_direct	artisenal well
		well	other type of well
		lakechapala	directly lake chapala
		bottlewater	bottled water
		filter_lake	filter lake water
		cap	water captation
		bioltap	bioled tap water
		stream	stream
		other	other
		nss	no second source
watertaporigin	Si su familia usa agua de la llave para beber, ¿de dónde viene el agua?	private_well_direct	private well
		public_well_direct	artisenal well
		well	other type of well
		lakechapala	directly lake chapala
bottlewater	De vez en cuando, ¿toman el agua embotellada en su familia?	0	no
		1	yes
waterbottlebrand	¿Cual marca de agua embotellada use su familia?
cistern	¿Su casa esta conectada a una pila/cisterna que se lleva el agua a la llave?	0	no
		1	yes
cleaningsource	¿Qué tipo de agua usa su familia principalmente para lavar/limpiar?	gar	Garrafón
		tap	tap water
		private_well_direct	private well
		public_well_direct	artisenal well
		stream	stream
		well	other type of well
		lakechapala	directly lake chapala
		bottlewater	bottled water
		other	other
timecleanwater	¿Cuánto tiempo ha estado usando su familia esta(s) fuente(s) de agua para lavar/limpiar?	onefive	1-5 years
		sixten	6 to 10 years
		elevenfifteen	11 to 15 years
		15plus	over 15 years
		always	Always
		unknown	unknown
cleanchange	Si en el pasado usaron a otras fuentes de agua para lavar/limpiar en el pasado, ¿por qué cambiaron a lo que usan ahora?
source2clean	¿De que fuente obtienen agua para lavar/limpiar si no pueden obtener el agua de su fuente principal, como fuente segundaria?	gar	Garrafón
		tap	tap water
		private_well_direct	private well
		public_well_direct	artisenal well
		stream	stream
		well	other type of well
		lakechapala	directly lake chapala
		tambo	tambo
		bottlewater	bottled water
		other	other
waterbathesource	¿Qué es la fuente principal que su familia usa para bañarse?	gar	Garrafón
		tap	tap water
		private_well_direct	private well
		public_well_direct	artisenal well
		stream	stream
		well	other type of well
		lakechapala	directly lake chapala
		bottlewater	bottled water
		other	other
timebw	¿Cuánto tiempo han estado usando esta fuente principal para bañarse?	onefive	1-5 years
		sixten	6 to 10 years
		elevenfifteen	11 to 15 years
		15plus	over 15 years
		always	Always
		unknown	unknown
changebw	Si usaron a otras fuentes de agua para bañarse en el pasado, ¿por qué cambiaron a lo que usan ahora?
backupbw	¿Qué hace su familia si no puede obtener el agua de esta fuente principal para bañarse?
source2bw	¿De que fuente obtienen agua para bañarse si no pueden obtener el agua de su fuente principal, como fuente segundaria?	gar	Garrafón
		tap	tap water
		private_well_direct	private well
		public_well_direct	artisenal well
		stream	stream
		well	other type of well
		lakechapala	directly lake chapala
		cap	captation of rainwater
		bottlewater	bottled water
		other	other
watercook	¿Qué es la fuente principal que su familia usa para cocinar?	gar	Garrafón
		tap	tap water
		private_well_direct	private well
		public_well_direct	artisenal well
		stream	stream
		well	other type of well
		lakechapala	directly lake chapala
		bottlewater	bottled water
		other	other
timewc	¿Cuánto tiempo han estado usando esta fuente principal para cocinar?	onefive	1-5 years
		sixten	6 to 10 years
		elevenfifteen	11 to 15 years
		15plus	over 15 years
		always	Always
		unknown	unknown
wcchange	Si usaron a otras fuentes de agua para cocinar en el pasado, ¿por qué cambiaron a lo que usan ahora?
source2wc	¿De que fuente obtienen agua para cocinar si no pueden obtener el agua de su fuente principal?	gar	Garrafón
		tap	tap water
		private_well_direct	private well
		public_well_direct	artisenal well
		stream	stream
		well	other type of well
		cap	water captation
		lakechapala	directly lake chapala
		bottlewater	bottled water
		other	other
cookbackup	¿Qué hace su familia si no puede obtener el agua de esta fuente?
drinktreat	En su hogar, usa tratamiento en el agua que usa para beber?	0	no
		1	yes
treatdrinkhow	Si si, ¿como se trata esta agua para beber?	filter	filter water
		boil	boil water
		chlorine	add chlorine
		other	other
		none	none
cooktreat	En su hogar, usa tratamiento en el agua que usa para cocinar?	0	no
		1	yes
treatcooktype	Si si, ¿como se trata esta agua para cocinar?	filter	filter water
		boil	boil watr
		chlorine	add chlorine
		other	other
		none	none
cleantreat	En su hogar, hacen algo extgra parar tratar el agua que usan para lavar/limpiar?	0	no
		1	yes
typecleantreat	Si si, ¿como se trata esta agua para lavar/limpiar?	filter	filter water
		boil	boil watr
		chlorine	add chlorine
		other	other
		none	none
drain	¿Su casa tiene acceso al drenaje?	0	no
		1	yes
watertaptime	¿Cuando se prende la llave, cuánto tiempo se tarda en obtener agua?
locationag	¿Su casa esta ubicada cerca de una zona agricola?	0	no
		1	yes
costgarwk	¿Cuánto paga su familia por el agua en garrafon por semana? (pesos x week)
costtapyr	¿Cuánto paga su familia por el agua de la llave por año? (pesos x year)
adultswaterliters	En promedio, ¿cuánta agua bebe diariamente el jefe/la jefa de la casa? (liter)
child518wd	En promedio, ¿cuánta agua toman diariamente los niños más de 5 años en el hogar? (cup)
child05wd	En promedio, ¿cuánta agua toman diariamente los niños menos de 5 años en el hogar? (cup)
whocollect	¿Quién recolecta la mayor parte del agua para su familia?	male	male head of household
		female	female head household
		girl	female children
		boy	male children
		dep	depends
		none	no one
wateraccess	¿Su familia siempre es de capaz de obtener el agua?	0	no
		1	yes
schoolwater	¿Que tipo del agua les dan a sus hijos en la(s) escuela(s)?	tap	tap water
		gar	garrafón
		bottlewater	bottled water
		unknown	unknown
		none	none
schoolclean	¿Cree que el agua en la escuela está limpia?	0	no
		1	yes
		unknown	unknown
schoolno	Si no cree que el agua en su(s) escuela(s) está limpia, especifique por qué no
samewater	¿Le dan a sus hijos la misma agua que bebe ud.?	0	no
		1	yes
handswashbath	¿Se lavan las manos los habitantes de la casa después de usar el baño?	0	no
		1	yes
handscook	¿Se lavan las manos los habitantes de la casa antes de cocinar?	0	no
		1	yes
handswashlake	¿Se lavan las manos los habitantes después de tocar el agua de Lago Chapala?	0	no
		1	yes
handswashmeat	¿Se lavan las manos los habitantes de la casa después de tocar carne cruda?	0	no
		1	yes
eduwater	¿Ha participado el jefe/la jefa del hogar en un programa educativo sobre el agua?	0	no
		1	yes
eduprog	Si si, ¿Quien lo organizó este programa?	municipal	local municipality
		gov	gov
		clinic	health clinic
		ong	non-profit gorup
		school	school
		other	other
childeduwater	¿Han participado los niños en un programa educativo sobre el agua?	0	no
		1	yes
		unknown	unknown
educhildprog	Si si, ¿Quien lo organizó este programa?	municipal	local municipality
		gov	gov
		clinic	health clinic
		ong	non-profit gorup
		school	school
		other	other
cleanwater	¿Ud. piensa que su agua está limpia?	0	no
		1	yes
		unknown	don't know
yescleanwater	Si si, ¿por que?
nocleanwater	Si no, ¿por que?
cleanlake	¿Cree que el agua del lago Chapala está limpia?	0	no
		1	yes
		unknown	don't know
wellvslake	¿Cree que el agua del lago es más limpia que el agua de los pozos?	0	no
		1	yes
		unknown	don't know
		equal	equal
contam	¿Qué contaminantes son más peligroso en el agua, contaminantes quimicas o contaminantes de bacteria?	bac	bacteria
		chem	chemicals
		equal	equal
waterdirty	¿Qué ensucia el agua mas en su comunidad?	trash	trash
		humanimal	human or animal fecael waste
		industrywaste	waste produced by businesses or industries
		chemwaste	chemical waste
		waste	all types waste
		infra	problems infrastructure
		tour	tourism
		other	other
		all	all options
		unknown	unknown
		none	nothing
costquality	¿Cree ud. que el costo del agua esta relacionada a la calidad?	0	no
		1	yes
		unknown	unknown
watersick	¿Los jefes del hogar piensan que el agua sucia puede enfermarse?	0	no
		1	yes
nummeals	¿Cuántas veces al día come su familia? (meals x day)
proteinday	¿Cuántas veces al dia su familia come la proteína (peces, huevos, pollo, carne)?
protein	¿Cuál es la principal fuente de proteína de su familia?	beans	beans
		fish	fish
		chicken	chicken
		redmeat	red meat
		fish	fish
		pork	pork
		egg	egg
		variable	variable
		other	other
fishtype	¿Qué tipo de pescado come su familia mayormente?	til	tilapia
		car	carp
		charr	charral
		yellow	yellow fish
		sea	seafish
		multi	multiple types local fish
		other	other
		none	do not eat fish
chayotewk	¿Cuántas porciones de chayote come su familia por semana?	0	0
		less1	0-1
		onetwo	1-2 per week
		threefour	3-4 per week
		fourfive	4-5 per week
		fivesix	5-6 per week
		7	7 per week
sodaday	¿Cuántas veces al día toman soda su familia?	0	0
		less1	0-1
		onetwo	1-2 per week
		threefour	3-4 per week
		fourfive	4-5 per week
juiceday	¿Cuántas veces al día beben bebidas como agua fresca?	0	0
		less1	0-1
		onetwo	1-2 per week
		threefour	3-4 per week
		fourfive	4-5 per week
watersoda	¿Bebe su familia más refrescos que el agua?	0	no
		1	yes
		equal	equal
foodavg	En promedio, ¿su familia tiene comida suficiente para comer cada semana?	0	no
		1	yes
breastfeed	¿Sus hijos amamantaban?	0	no
		1	yes
formula	¿Cuándo eran bebes, sus hijos tomaban la fórmula?	0	no
		1	yes
formulabrand	¿Si los ninos tomaban la fórmula, qué marca de la fórmula tomaban?
formulamix	¿Mezclaron la fórmula con leche o con agua?	water	water
		milk	milk
		both	both
		other	other
formulamixwatersource	Si usaban agua, ¿de que fuente sacaban el agua?	gar	garrafon
		tap	tap water
		boiled	bioled water
		other	other
cookfuel	¿Qué usa mas para cocinar su comida?	gas	gas stove
		electric	electric stove
		wood	wood burning stove
cookfuelsecsource	¿Qué usa como fuente secundaria mas para cocinar su comida?	gas	gas stove
		electric	electric stove
		wood	wood burning stove
maledia	¿Ha estado enfermo el jefe del hogar con diarrea (3 o más deposiciones en un día) en las últimas dos semanas?	0	no
		1	yes
malenumstool	¿Cuántas veces sueltas tenía el jefe del hogar por día durante esta enfermedad?	unknown	unknown
		onethree	1-3 times
		threefive	3-5 times
		fivesever	5-7 times
		sevennine	7-9 times
		plus10	over 10
malediadur	¿Si el Jefe ha tenido la diarrea en las ultimas dos semanas, cuánto tiempo duró esta enfermedad? (days)
malediadoc	¿Si el jefe ha tenido la diarrea, buscó atención médica para esta enfermedad?	0	no
		1	si
malediamed	¿Si el jefe ha tenido la diarrea, que tomó para sentirse mejor?	anti	antibiotic
		pill	pill
		syrup	syrup
		other	other
		none	nothing
femaledia	¿Ha estado enfermo la jefa del hogar con diarrea (3 o más deposiciones en un día) en las últimas dos semanas?	0	no
		1	yes
femalenumstool	¿Cuántas veces sueltas tenía la jefa del hogar por día durante esta enfermedad?	unknown	unknown
		onethree	1-3 times
		threefive	3-5 times
		fivesever	5-7 times
		sevennine	7-9 times
		plus10	over 10
femalediadur	¿Si la jefa ha tenido la diarrea en las ultimas dos semanas, cuánto tiempo duró esta enfermedad? (days)
femalediadoc	¿Si la jefa ha tenido la diarrea, buscó atención médica para esta enfermedad?	0	no
		1	yes
femalediamed	¿Si la jefa ha tenido la diarrea, que tomó para sentirse mejor?	anti	antibiotic
		pill	pill
		syrup	syrup
		other	other
		none	nothing
adultdia	¿Han estado enfermos otros adultos que viven en el hogar con la diarrea en las últimas dos semanas?	0	no
		1	yes
adultnumstool	¿Cuántas veces sueltas tenía los adultos por día durante esta enfermedad?	unknown	unknown
		onethree	1-3 times
		threefive	3-5 times
		fiveseven	5-7 times
		sevennine	7-9 times
		plus10	over 10
adultdiadur	¿Si los adultos han tenido la diarrea en las ultimas dos semanas, cuánto tiempo duró esta enfermedad? (days)
adultdiadoc	¿Si los otros adultos han tenido la diarrea, buscaron atención médica para esta enfermedad?	0	no
		1	yes
adultdiamed	¿Si los otros adultos han tenido la diarrea, que tomaron para sentirse mejor?	anti	antibiotic
		pill	pill
		syrup	syrup
		other	other
		none	nothing
18dia	¿Han estado enfermos los niños 18+ años con diarrea (3 o más deposiciones en un día) en las últimas dos semanas?	0	no
		1	yes
18numstool	¿Cuántas veces sueltas tenían por día durante esta enfermedad?	unknown	unknown
		onethree	1-3 times
		threefive	3-5 times
		fivesever	5-7 times
		sevennine	7-9 times
		plus10	over 10
18diadur	¿Si los ninos mayores de 18 años han tenido la diarrea en las ultimas dos semanas, cuánto tiempo duró esta enfermedad? (days)
18diadoc	¿Si los ninos mayores de 18 años han tenido la diarrea, buscaron atención médica para esta enfermedad?	0	no
		1	yes
18diamed	¿Si los ninos mayores de 18 años han tenido la diarrea, que tomaron algo para sentirse mejor?
1218dia	¿Han estado enfermos los niños entre 12-18 años con diarrea (3 o más deposiciones en un día) en las últimas dos semanas?	0	no
		1	yes
1218numstool	¿Cuántas veces sueltas tenían por día durante esta enfermedad?	unknown	unknown
		onethree	1-3 times
		threefive	3-5 times
		fivesever	5-7 times
		sevennine	7-9 times
		plus10	over 10
1218diadur	¿Si los ninos entre 12-18 años han tenido la diarrea en las ultimas dos semanas, cuánto tiempo duró esta enfermedad? (days)
1218diadoc	¿Si los ninos entre 12-18 años han tenido la diarrea, buscaron atención médica para esta enfermedad?	0	no
		1	yes
1218diamed	¿Si los ninos entre 12-18 años han tenido la diarrea, que tomaron algo para sentirse mejor?	anti	antibiotic
		pill	pill
		syrup	syrup
		other	other
		none	nothing
512dia	¿Han estado enfermos los niños entre 5-12años con diarrea (3 o más deposiciones en un día) en las últimas dos semanas?	0	no
		1	yes
512numstool	¿Cuántas veces sueltas tenían por día durante esta enfermedad?	unknown	unknown
		onethree	1-3 times
		threefive	3-5 times
		fivesever	5-7 times
		sevennine	7-9 times
		plus10	over 10
512diadu	¿Si los ninos entre 5-12 años han tenido la diarrea en las ultimas dos semanas, cuánto tiempo duró esta enfermedad?
512diadoc	¿Si los ninos entre 5-12 años han tenido la diarrea, buscaron atención médica para esta enfermedad?	0	no
		1	yes
512diamed	¿Si los ninos entre 5-12 años han tenido la diarrea, que tomaron para sentirse mejor?	anti	antibiotic
		pill	pill
		syrup	syrup
		other	other
		none	nothing
05dia	¿Los niños menores de 5 años han tenido la diarrea (3+ en un día) en las últimas 2 sems?	0	no
		1	yes
05numstool	¿Cuántas veces sueltas tenían por día durante esta enfermedad?	unknown	unknown
		onethree	1-3 times
		threefive	3-5 times
		fivesever	5-7 times
		sevennine	7-9 times
		plus10	over 10
05diadur	¿Si los ninos menos de 5 años han tenido la diarrea en las ultimas dos semanas, cuánto tiempo duró esta enfermedad? (days)
05diadoc	¿Si los ninos menores de 5 años han tenido la diarrea, buscaron atención médica para esta enfermedad?	0	no
		1	yes
05diamed	¿Si los ninos menores de 5 años han tenido la diarrea, que tomaron algo para sentirse mejor?	anti	antibiotic
		pill	pill
		syrup	syrup
		other	other
		none	nothing
lossappmale	En los últimos 5 años, ¿El Jefe de la familia ha tenido el síntoma de la falta de alimento?	0	no
		1	yes
lossappfemale	En los últimos 5 años, ¿La jefa ha tenido el síntoma de la falta de alimento?	0	no
		1	yes
lossappadult	En los últimos 5 años, ¿Los adultos de la casa ha tenido el síntoma de la falta de alimento?	0	no
		1	yes
lossappchild18	En los últimos 5 años, ¿Los ninos con mas de 18 años ha tenido el síntoma de la falta de alimento?	0	no
		1	yes
lossappchild1218	En los últimos 5 años, ¿Los ninos 12-18 años ha tenido el síntoma de la falta de alimento?	0	no
		1	yes
lossappchild512	En los últimos 5 años, ¿Los ninos 5-12 años ha tenido el síntoma de la falta de alimento?	0	no
		1	yes
lossappchild05	En los últimos 5 años, ¿Los ninos 0-5 años ha tenido el síntoma de la falta de alimento?	0	no
		1	yes
swellingmale	En los últimos 5 años, ¿El jefe ha tenido el síntoma del hinchazón en piernas, tobillos, o pies?	0	no
		1	yes
swellingfemale	En los últimos 5 años, ¿La Jefa ha tenido el síntoma del hinchazón en piernas, tobillos, o pies?	0	no
		1	yes
swellingadult	En los últimos 5 años, ¿Los adultos han tenido el síntoma del hinchazón en piernas, tobillos, o pies?	0	no
		1	yes
swellingchild18	En los últimos 5 años, ¿Los niños más de 18 años han tenido el síntoma del hinchazón en piernas, tobillos, o pies?	0	no
		1	yes
swellingchild1218	En los últimos 5 años, ¿Los niños entre 12-18 años han tenido el síntoma del hinchazón en piernas, tobillos, o pies?	0	no
		1	yes
swellingchild512	En los últimos 5 años, ¿Los niños entre 5-12 años han tenido el síntoma del hinchazón en piernas, tobillos, o pies?	0	no
		1	yes
swellingchild05	En los últimos 5 años, ¿Los niños menos de 5 años han tenido el síntoma del hinchazón en piernas, tobillos, o pies?	0	no
		1	yes
urinemale	En los últimos 5 años, ¿El jefe ha tenido el síntoma síntoma de la disminución de la orina?	0	no
		1	yes
urinefemale	En los últimos 5 años, ¿La jefa ha tenido el síntoma de la disminución de la orina?	0	no
		1	yes
urineadult	En los últimos 5 años, ¿Los adultos han tenido el síntoma de la disminución de la orina?	0	no
		1	yes
urinechild18	En los últimos 5 años, ¿Los niños con más de 18 años han tenido el síntoma de la disminución de la orina?	0	no
		1	yes
urinechild1218	En los últimos 5 años, ¿Los niños entre 12-18 años han tenido el síntoma de la disminución de la orina?	0	no
		1	yes
urinechild512	En los últimos 5 años, ¿Los niños entre 5-12 años han tenido el síntoma de la disminución de la orina?	0	no
		1	yes
urinechild05	En los últimos 5 años, ¿Los niños 0-5 años han tenido el síntoma de la disminución de la orina?	0	no
		1	yes
exhmale	En los últimos 5 años, ¿El jefe ha tenido el síntoma del cansancio?	0	no
		1	yes
exhfemale	En los últimos 5 años, ¿La jefa ha tenido el síntoma del cansancio?	0	no
		1	yes
exhadult	En los últimos 5 años, ¿Los adultos han tenido el síntoma del cansancio?	0	no
		1	yes
exhchild18	En los últimos 5 años, ¿Los niños con más de 18 años han tenido el síntoma del cansancio?	0	no
		1	yes
exhchild1218	En los últimos 5 años, ¿Los niños entre 12-18 han tenido el síntoma del cansancio?	0	no
		1	yes
exhchild512	En los últimos 5 años, ¿Los niños entre 5-12 han tenido el síntoma del cansancio?	0	no
		1	yes
exhchild05	En los últimos 5 años, ¿Los niños 0-5 años han tenido el síntoma del cansancio?	0	no
		1	yes
nauseamale	En los últimos 5 años, ¿El jefe ha tenido el síntoma de la náusea?	0	no
		1	yes
nauseafemale	En los últimos 5 años, ¿La jefa ha tenido el síntoma de la náusea?	0	no
		1	yes
nauseaadult	En los últimos 5 años, ¿Los adultos han tenido el síntoma de la náusea?	0	no
		1	yes
nauseachild18	En los últimos 5 años, ¿Los niños con más de 18 años han tenido el síntoma de la náusea?	0	no
		1	yes
nauseachild1218	En los últimos 5 años, ¿Los niños entre 12-18 han tenido el síntoma de la náusea?	0	no
		1	yes
nauseachild512	En los últimos 5 años, ¿Los niños entre 5-12 han tenido el síntoma de la náusea?	0	no
		1	yes
nauseachild05	En los últimos 5 años, ¿Los niños 0-5 han tenido el síntoma de la náusea?	0	no
		1	yes
confmale	En los últimos 5 años, ¿El jefe ha tenido el síntoma de la confusión?	0	no
		1	yes
conffemale	En los últimos 5 años, ¿La jefa ha tenido el síntoma de la confusión?	0	no
		1	yes
confadult	En los últimos 5 años, ¿Los adultos han tenido el síntoma de la confusión?	0	no
		1	yes
confchild18	En los últimos 5 años, ¿Los niños con más de 18 años han tenido el síntoma de la confusión?	0	no
		1	yes
confchild1218	En los últimos 5 años, ¿Los niños 12-18 años han tenido el síntoma de la confusión?	0	no
		1	yes
confchild512	En los últimos 5 años, ¿Los niños 5-12 años han tenido el síntoma de la confusión?	0	no
		1	yes
confchild05	En los últimos 5 años, ¿Los niños 0-5 años han tenido el síntoma de la confusión?	0	no
		1	yes
chestpainmale	En los últimos 5 años, ¿El jefe ha tenido el síntoma del dolor o la presión en el pecho?	0	no
		1	yes
chestpainfemale	En los últimos 5 años, ¿La jefa ha tenido el síntoma del dolor o la presión en el pecho?	0	no
		1	yes
chestpainadult	En los últimos 5 años, ¿Los adultos han tenido el síntoma del dolor o la presión en el pecho?	0	no
		1	yes
chestpainchild18	En los últimos 5 años, ¿Los niños más de 18 años han tenido el síntoma del dolor o la presión en el pecho?	0	no
		1	yes
chestpainchild1218	En los últimos 5 años, ¿Los niños 12-18 años han tenido el síntoma del dolor o la presión en el pecho?	0	no
		1	yes
chestpainchild512	En los últimos 5 años, ¿Los niños 5-12 años han tenido el síntoma del dolor o la presión en el pecho?	0	no
		1	yes
chestpainchild05	En los últimos 5 años, ¿Los niños 0-5 años han tenido el síntoma del dolor o la presión en el pecho?	0	no
		1	yes
malesympdoc	¿Si el jefe del hogar tenía por lo menos uno de estos síntomas, buscó atención médica para alguno de estos síntomas?	0	no
		1	yes
femalesympdoc	¿Si la jefa del hogar tenía por lo menos uno de estos síntomas, buscó atención médica para alguno de estos síntomas?	0	no
		1	yes
adultsympdoc	¿Si los otros adultos del hogar tenían por lo menos uno de estos síntomas, buscaron atención médica para alguno de estos síntomas?	0	no
		1	yes
18sympdoc	¿Si los niños mayores de 18 años tenían por lo menos uno de estos síntomas, buscaron atención médica para alguno de estos síntomas?	0	no
		1	yes
1218sympdoc	¿Si los niños entre 12-18 años tenían por lo menos uno de estos síntomas, buscaron atención médica para alguno de estos síntomas?	0	no
		1	yes
512sympdoc	¿Si los niños entre 5-12 años tenían por lo menos uno de estos síntomas, buscaron atención médica para alguno de estos síntomas?	0	no
		1	yes
05sympdoc	¿Si los niños menores de 5 años tenían por lo menos uno de estos síntomas, buscaron atención médica para alguno de estos síntomas?	0	no
		1	yes
maleckd	¿Un médico le ha diagnosticado una enfermedad renal al jefe de familia?	0	no
		1	yes
maleckddate	¿Si sí, cuando estuvo diagnosticado el jefe del hogar con esta enfermedad?
malediabetes	¿Ha sido diagnosticado el jefe del hogar con la diabetes?	0	no
		1	yes
malediabetesdate	¿Si sí, cuando estuvo diagnosticado el jefe del hogar con diabetes?
femaleckd	¿Un médico le ha diagnosticado una enfermedad renal la jefa de familia?	0	no
		1	yes
femaleckddate	¿Si sí, cuando estuvo diagnosticada la jefa del hogar con esta enfermedad?
femalediabetes	¿Ha sido diagnosticado la jefa del hogar con la diabetes?	0	no
		1	yes
femalediabetesdate	¿Si sí, cuando estuvo diagnosticada la jefa del hogar con diabetes?
adultckd	¿Un médico le han diagnosticado una enfermedad renal por lo menos uno de los otros adultos del hogar?	0	no
		1	yes
adultckddate	¿Si sí, cuando estuvieron diagnosticados los otros adultos del hogar con esta enfermedad?
adultdiabetes	¿Ha sido diagnosticado por lo menos uno de los otros adultos del hogar con la diabetes?	0	no
		1	yes
adultdiabetesdate	¿Si sí, cuando estuvieron diagnosticados los otros adultos del hogar con diabetes?
18ckd	¿Un médico le ha diagnosticado una enfermedad renal por lo menos uno de los niños mayores de 18 años?	0	no
		1	yes
18ckddate	¿Si sí, cuando estuvieron diagnosticados el/los niño(s) mayor(es) de 18 años con esta enfermedad?
18diabetes	¿Ha sido diagnosticado por lo menos uno de los niños mayores de 18 años con la diabetes?	0	no
		1	yes
18diabetesdate	¿Si sí, cuando estuvieron diagnosticados el/los niño(s) mayor(es) de 18 años con diabetes?
1218ckd	¿Un médico le ha diagnosticado una enfermedad renal por lo menos uno de los niños entre 12- 18 años?	0	no
		1	yes
1218ckddate	¿Si sí, cuando estuvieron diagnosticados el/los niño(s) entre 12-18 años con esta enfermedad?
1218diabetes	¿Ha sido diagnosticado por lo menos uno de los niños entre 12-18 años con la diabetes?	0	no
		1	yes
1218diabetesdate	¿Si sí, cuando estuvieron diagnosticados el/los niño(s) entre 12-18 años con la diabetes?
512ckd	¿Un médico le ha diagnosticado una enfermedad renal por lo menos uno de los niños entre 5-12 años?	0	no
		1	yes
512ckddate	¿Si sí, cuando estuvieron diagnosticados el/los niño(s) entre 5-12 años con esta enfermedad?
512diabetes	¿Ha sido diagnosticado por lo menos uno de los niños entre 5-12 años con la diabetes?	0	no
		1	yes
512diabetesdate	¿Si sí, cuando estuvieron diagnosticados el/los niño(s) entre 5-12 años con diabetes?
5ckd	¿Un médico le ha diagnosticado una enfermedad renal por lo menos uno de los niños menores de 5 años?	0	no
		1	yes
5ckddate	¿Si sí, cuando estuvieron diagnosticados el/los niño(s)menores de 5 años con esta enfermedad?
5diabetes	¿Ha sido diagnosticado por lo menos uno de los niños menores de 5 años con la diabetes?	0	no
		1	yes
5diabetesdate	¿Si sí, cuando estuvieron diagnosticados el/los niño(s) menores de 5 años con diabetes?
birthdefects	¿Alguien en la casa ha tenido deformes físicas?	male	male head household
		female	female head household
		adult	adults in household
		child05	children between 0-5
		child512	children between 5-12
		child1218	children between 12-18
		child18	children over 18
		none	no one
cognitive	¿Alguien en la casa ha tenido desarollo lento del cerebro?	male	male head household
		female	female head household
		adult	adults in household
		child05	children between 0-5
		child512	children between 5-12
		child1218	children between 12-18
		child18	children over 18
		none	no one
maleworksick	Si el jefe del hogar estuviera enfermo, ¿trabajaría?	0	no
		1	yes
femaleworksick	Si la jefa del hogar estuviera enferma, ¿trabajaría?	0	no
		1	yes
adultsworksick	Si los adultos del hogar estuvieran enfermos, ¿trabajarían?	0	no
		1	yes
childrensickschool	Si los niños estuvieran enfermos, ¿irían a la escuela?	0	no
		1	yes
nonurgentcare	¿Si alguien del hogar está enfermo y no es muy urgente, ¿a dónde acude para recibir tratamiento con más frecuencia?	mezclinic	local clinic in Mezcala
		chapclinic	local clinic in Chapala
		sanpclinic	local clinic in San Pedro Itzican
		chaphosp	hospital Chapala
		healthins	health insurance office
		guadclinic	clinic in Guadalajara
		guadhosp	hospital guadalajara
		otherhosp	other hospital
		priv	private doctor
		none	don't go to seek treatment
urgentcare	¿Si alguien del hogar está enfermo y es muy urgente, ¿a dónde acude para recibir tratamiento con más frecuencia?	mezclinic	local clinic in Mezcala
		chapclinic	local clinic in Chapala
		sanpclinic	local clinic in San Pedro Itzican
		chaphosp	hospital Chapala
		healthins	health insurance office
		guadclinic	clinic in Guadalajara
		guadhosp	hospital guadalajara
		otherhosp	other hospital
		priv	private doctor
govsafewater	Mi familia cree que el gobierno hace todo lo posible para garantizar que bebemos agua limpia y segura	0	no
		1	yes
govguarantee	Mi familia cree que el gobierno debe garantizar que tengamos acceso al agua limpia y segura	0	no
		1	yes
waterhr	Mi familia cree que el acceso al agua limpia y segura es un derecho humano	0	no
		1	yes
govedu	Mi familia cree que el gobierno hace todo lo posible para educar a mi comunidad sobre la limpieza / tratamiento del agua	0	no
		1	yes
govimprove	¿Qué puede hacer el gobierno para mejorar su agua potable?

## Sheet: SurveyCodesEnglish
Fieldname	Corresponding Question (english)	Code	Description	Notes
ObjectID
GlobalID
CreationDate
Creator
EditDate
Editor
HHID
Date
Interviewer
location		mez	mezcala	(9000-9060)
		spi	san pedro itzicán	(9061-9120)
		chap	chapala	(9121-9180 and above)
age	Participant's age
sex	Respondent's gender	0	male
		1	female
size	How many people currently live in your household?
adults	How many are adults? (Includes heads of household
children18	How many are children over 18 years of age?
children1218	How many are children between the ages of 12 to 18?
children512	How many are children between the ages of 5 to 12?
children05	How many are children under 5 years of age?
incomemonth	What is your average monthly income? (pesos x month)
malejob	What is the profession of the head of the household?	farmag	Farmer/Agriculture
		fisherman	fisherman
		fishermanag	fisherman, Agriculture
		constructfish	construction, fisherman
		teacher	teacher
		daylabor	day laborer
		construction	construction
		business	businessman/woman/ owner
		office	office job
		driver	driver
		factory	factory work
		music_art	musician/artisan
		custodial	custodial/cleaning work
		tourism	tourism
		security	guard/security
		retired	retired
		nowork	no job
malepest	If you say farmer / farm worker, does she use pesticides?	0	no
		1	yes
		unknown	unknown
femalejob	What is the profession of the female head of the household?	factory	factory work
		vendor	vendor
		gov	government employee
		nurse	nurse
		teacher	teacher
		tourism	tourism
		business	businessman/woman/ owner
		office	office job
		domestic	domestic work/housekeeping
		custodial	custodial/cleaning work
		retired	retired
		nowork	no job
femalepest	If you say farmer / farm worker, does she use pesticides?	0	yes
		1	no
		unknown	unknown
adultsjob	What is the profession of the other adults in the household?	construction	construction
		farmag	Farmer/Agriculture
		factory	factory work
		custodial	custodial/cleaning work
		office	office job
		business	businessman/woman/ owner
		domestic	domestic work/housekeeping
		driver	driver
		teacher	teacher
		gov	government employee
		lawyer	lawyer
		medical	medical profession
		waiter	waiter
		daylabor	day laborer
		nowork	no job
adultspest	If farmer / farm worker, do they use pesticides?	0	yes
		1	no
		unknown	unknown
malelive	Has the head of the household lived outside of Jalisco?	0	no
		1	yes
femalelive	Has the female head of the household lived outside of Jalisco?	0	no
		1	yes
adultslive	Have the other adults lived outside of Jalisco?	0	no
		1	yes
kidslive	Have the children lived outside of Jalisco?	0	no
		1	yes
edu	What degree did the heads of the household reach (highest)?	none	no school
		prim	primary
		sec	secondary
		hs	highschool
		uni	university
		tech	technical degree
		secretary	secretary schooling
		master	masters degree
		phd	PhD
		other	other
waterdrinksource	What is the main source that your family uses for drinking?	gar	Garrafón
		tap	tap water
		private_well_direct	private well
		public_well_direct	artisenal well
		well	other type of well
		lakechapala	directly lake chapala
		bottlewater	bottled water
		other	other
drinktime	How long have they been using this main drinking source?	less1	less than 1 year
		zerofive	0 to 5 years
		six eleven	6 to 11 years
		twelvetwenty	12 to 20 years
		twentyonethirty	20 to 30 years
		30plus	over 30 years
		unknown	unknown
changedrink	If they used other sources of drinking water in the past, why did they switch to what they use now?
availdrinkwater	When you want water from this source, is it always available?	0	no
		1	yes
garwk	How many jugs do you drink each week?
garbrand	How many jugs do you use to drink each week?	local	local brand
		namebrand	name brand (Epura, Santorini, Bonafonte, Ciel)
		local_namebrand	both local and name brand
		unknown	unknown brand
source2drinkwater	From which source do they get water to drink if they cannot get their water from their main source, as a secondary source?	gar	Garrafón
		tap	tap water
		private_well_direct	private well
		public_well_direct	artisenal well
		well	other type of well
		lakechapala	directly lake chapala
		bottlewater	bottled water
		filter_lake	filter lake water
		cap	water captation
		bioltap	bioled tap water
		stream	stream
		other	other
		nss	no second source
watertaporigin	If your family uses tap water for drinking, where does the water come from?	private_well_direct	private well
		public_well_direct	artisenal well
		well	other type of well
		lakechapala	directly lake chapala
bottlewater	From time to time, do you drink bottled water in your family?	0	no
		1	yes
waterbottlebrand	What brand of bottled water does your family use?
cistern	Is your house connected to a sink / cistern that takes the water to the tap?	0	no
		1	yes
cleaningsource	What type of water does your family mainly use for washing/cleaning?	gar	Garrafón
		tap	tap water
		private_well_direct	private well
		public_well_direct	artisenal well
		stream	stream
		well	other type of well
		lakechapala	directly lake chapala
		bottlewater	bottled water
		other	other
timecleanwater	How long has your family been using this water source (s) for washing / cleaning?	onefive	1-5 years
		sixten	6 to 10 years
		elevenfifteen	11 to 15 years
		15plus	over 15 years
		always	Always
		unknown	unknown
cleanchange	If you used other sources of water for washing / cleaning in the past, why did you switch to what you use now?
source2clean	What source do they get water for washing / cleaning if they cannot get their water from their main source, as a secondary source?	gar	Garrafón
		tap	tap water
		private_well_direct	private well
		public_well_direct	artisenal well
		stream	stream
		well	other type of well
		lakechapala	directly lake chapala
		tambo	tambo
		bottlewater	bottled water
		other	other
waterbathesource	What is the main source that your family uses for bathing?	gar	Garrafón
		tap	tap water
		private_well_direct	private well
		public_well_direct	artisenal well
		stream	stream
		well	other type of well
		lakechapala	directly lake chapala
		bottlewater	bottled water
		other	other
timebw	How long have you been using this main fountain for bathing?	onefive	1-5 years
		sixten	6 to 10 years
		elevenfifteen	11 to 15 years
		15plus	over 15 years
		always	Always
		unknown	unknown
changebw	If they used other water sources for bathing in the past, why did they switch to what they use now?
backupbw	What does your family do if you can't get water from this main source for bathing?
source2bw	From which source do they get water for bathing if they cannot get water from their main source, as a secondary source?	gar	Garrafón
		tap	tap water
		private_well_direct	private well
		public_well_direct	artisenal well
		stream	stream
		well	other type of well
		lakechapala	directly lake chapala
		cap	captation of rainwater
		bottlewater	bottled water
		other	other
watercook	What is the main source that your family uses for cooking?	gar	Garrafón
		tap	tap water
		private_well_direct	private well
		public_well_direct	artisenal well
		stream	stream
		well	other type of well
		lakechapala	directly lake chapala
		bottlewater	bottled water
		other	other
timewc	How long have you been using this main source for cooking?	onefive	1-5 years
		sixten	6 to 10 years
		elevenfifteen	11 to 15 years
		15plus	over 15 years
		always	Always
		unknown	unknown
wcchange	If they used other sources of water for cooking in the past, why did they switch to what they use now?
source2wc	What source do they get water for cooking if they can't get their water from their main source?	gar	Garrafón
		tap	tap water
		private_well_direct	private well
		public_well_direct	artisenal well
		stream	stream
		well	other type of well
		cap	water captation
		lakechapala	directly lake chapala
		bottlewater	bottled water
		other	other
cookbackup	What does your family do if you cannot get water from this source?
drinktreat	In your home, do you use treatment in the water you use for drinking?	0	no
		1	yes
treatdrinkhow	If yes, how is this drinking water treated?	filter	filter water
		boil	boil water
		chlorine	add chlorine
		other	other
		none	none
cooktreat	In your home, do you use treatment in the water you use for cooking?	0	no
		1	yes
treatcooktype	If yes, how is this water treated for cooking?	filter	filter water
		boil	boil watr
		chlorine	add chlorine
		other	other
		none	none
cleantreat	In your home, do you do anything special to treat the water you use for washing / cleaning?	0	no
		1	yes
typecleantreat	If yes, how is this water treated for washing / cleaning?	filter	filter water
		boil	boil watr
		chlorine	add chlorine
		other	other
		none	none
drain	Does your house have access to the drain?	0	no
		1	yes
watertaptime	When the faucet is turned on, how long does it take to get water?
locationag	Is your home located near an agricultural area?	0	no
		1	yes
costgarwk	How much does your family pay for bottled water per week? (pesos/week)
costtapyr	How much does your family pay for tap water per year? (pesos / year)
adultswaterliters	On average, how much water does the female head of the household drink daily? (liter)
child518wd	On average, how much water do children over 5 years of age drink daily at home? (cup)
child05wd	On average, how much water do children under 5 years of age drink daily at home? (cup)
whocollect	Who collects most of the water for your family?	male	male head of household
		female	female head household
		girl	female children
		boy	male children
		dep	depends
		none	no one
wateraccess	Is your family always able to get water?	0	no
		1	yes
schoolwater	What kind of water do you give your children at school (s)?	tap	tap water
		gar	garrafón
		bottlewater	bottled water
		unknown	unknown
		none	none
schoolclean	Do you think the water in the school is clean?	0	no
		1	yes
		unknown	unknown
schoolno	If you do not think the water in your school (s) is clean, please specify why not?
samewater	Do you give your children the same water that you drink?	0	no
		1	yes
handswashbath	Do the inhabitants of the house wash their hands after using the bathroom?	0	no
		1	yes
handscook	Do the inhabitants of the house wash their hands before cooking?	0	no
		1	yes
handswashlake	Do the inhabitants wash their hands after touching the water of Lake Chapala?	0	no
		1	yes
handswashmeat	Do the inhabitants of the house wash their hands after handling raw meat?	0	no
		1	yes
eduwater	Has the head of household/ female head of household participated in a water education program?	0	no
		1	yes
eduprog	If yes, who organized this program?	municipal	local municipality
		gov	gov
		clinic	health clinic
		ong	non-profit gorup
		school	school
		other	other
childeduwater	Have the children participated in a water education program?	0	no
		1	yes
		unknown	unknown
educhildprog	If yes, who organized this program?	municipal	local municipality
		gov	gov
		clinic	health clinic
		ong	non-profit gorup
		school	school
		other	other
cleanwater	You. do you think your water is clean?	0	no
		1	yes
		unknown	don't know
yescleanwater	If yes, why?
nocleanwater	If no, why?
cleanlake	Do you think the water in Lake Chapala is clean?	0	no
		1	yes
		unknown	don't know
wellvslake	Do you think that lake water is cleaner than well water?	0	no
		1	yes
		unknown	don't know
		equal	equal
contam	Which pollutants are more dangerous in the water, chemical pollutants or bacteria pollutants?	bac	bacteria
		chem	chemicals
		equal	equal
waterdirty	What makes the water dirty the most in your community?	trash	trash
		humanimal	human or animal fecael waste
		industrywaste	waste produced by businesses or industries
		chemwaste	chemical waste
		waste	all types waste
		infra	problems infrastructure
		tour	tourism
		other	other
		all	all options
		unknown	unknown
		none	nothing
costquality	Do you think that the cost of water is related to quality?	0	no
		1	yes
		unknown	unknown
watersick	Do the heads of the household think that dirty water can make you sick?	0	no
		1	yes
nummeals	How many times a day does your family eat? (meals / day)
proteinday	How many times a day does your family eat protein (fish, eggs, chicken, meat)?
protein	What is the main source of protein in your family?	beans	beans
		fish	fish
		chicken	chicken
		redmeat	red meat
		fish	fish
		pork	pork
		egg	egg
		variable	variable
		other	other
fishtype	What kind of fish does your family eat the most?	til	tilapia
		car	carp
		charr	charral
		yellow	yellow fish
		sea	seafish
		multi	multiple types local fish
		other	other
		none	do not eat fish
chayotewk	How many servings of chayote does your family eat per week?	0	0
		less1	0-1
		onetwo	1-2 per week
		threefour	3-4 per week
		fourfive	4-5 per week
		fivesix	5-6 per week
		7	7 per week
sodaday	How many times a day does your family drink soda?	0	0
		less1	0-1
		onetwo	1-2 per week
		threefour	3-4 per week
		fourfive	4-5 per week
juiceday	How many times a day do they drink beverages like fresh water?	0	0
		less1	0-1
		onetwo	1-2 per week
		threefour	3-4 per week
		fourfive	4-5 per week
watersoda	Does your family drink more soda than water?	0	no
		1	yes
		equal	equal
foodavg	On average, does your family have enough food to eat each week?	0	no
		1	yes
breastfeed	Did your children breastfeed?	0	no
		1	yes
formula	When they were babies, did your children drink formula?	0	no
		1	yes
formulabrand	If the children drank the formula, what brand of formula did they drink?
formulamix	Did they mix the formula with milk or water?	water	water
		milk	milk
		both	both
		other	other
formulamixwatersource	If they used water, from what source did they get the water?	gar	garrafon
		tap	tap water
		boiled	bioled water
		other	other
cookfuel	What do you use the most to cook your food?	gas	gas stove
		electric	electric stove
		wood	wood burning stove
cookfuelsecsource	What do you use as a secondary source to cook your food?	gas	gas stove
		electric	electric stove
		wood	wood burning stove
maledia	Has the head of household been sick with diarrhea (3 or more stools in a day) in the last two weeks?	0	no
		1	yes
malenumstool	How many times did the head of the household have per day during this illness?	unknown	unknown
		onethree	1-3 times
		threefive	3-5 times
		fivesever	5-7 times
		sevennine	7-9 times
		plus10	over 10
malediadur	If the head of household has had diarrhea in the last two weeks, how long did this illness last? (days)
malediadoc	If the head of household has had diarrhea, did he seek medical attention for this illness?	0	no
		1	si
malediamed	If the head of household has had diarrhea, what did it take to feel better?	anti	antibiotic
		pill	pill
		syrup	syrup
		other	other
		none	nothing
femaledia	Has the female head of household been sick with diarrhea (3 or more stools in a day) in the last two weeks?	0	no
		1	yes
femalenumstool	How many times did the female head of the household have per day during this illness?	unknown	unknown
		onethree	1-3 times
		threefive	3-5 times
		fivesever	5-7 times
		sevennine	7-9 times
		plus10	over 10
femalediadur	If the female head of household has had diarrhea in the last two weeks, how long did this illness last? (days)
femalediadoc	If the female head of household has had diarrhea, did she seek medical attention for this illness?	0	no
		1	yes
femalediamed	If the head of household had diarrhea, what did it take to feel better?	anti	antibiotic
		pill	pill
		syrup	syrup
		other	other
		none	nothing
adultdia	Have other adults living in the home been sick with diarrhea in the past two weeks?	0	no
		1	yes
adultnumstool	How many loose times did the adults have per day during this illness?	unknown	unknown
		onethree	1-3 times
		threefive	3-5 times
		fiveseven	5-7 times
		sevennine	7-9 times
		plus10	over 10
adultdiadur	If adults have had diarrhea in the past two weeks, how long did this illness last? (days)
adultdiadoc	If the other adults have had diarrhea, did they seek medical attention for this illness?	0	no
		1	yes
adultdiamed	If the other adults had diarrhea, what did they take to make them feel better?	anti	antibiotic
		pill	pill
		syrup	syrup
		other	other
		none	nothing
18dia	Have children 18+ been sick with diarrhea (3 or more bowel movements in one day) in the past two weeks?	0	no
		1	yes
18numstool	How many loose times did they have per day during this illness?	unknown	unknown
		onethree	1-3 times
		threefive	3-5 times
		fivesever	5-7 times
		sevennine	7-9 times
		plus10	over 10
18diadur	If children over 18 years of age have had diarrhea in the past two weeks, how long did this illness last? (days)
18diadoc	If children over 18 years of age have had diarrhea in the past two weeks, how long did this illness last? (days)	0	no
		1	yes
18diamed	If children over 18 have had diarrhea, who took something to make them feel better?
1218dia	Have children ages 12-18 been sick with diarrhea (3 or more bowel movements in one day) in the past two weeks?	0	no
		1	yes
1218numstool	How many loose times did they have per day during this illness?	unknown	unknown
		onethree	1-3 times
		threefive	3-5 times
		fivesever	5-7 times
		sevennine	7-9 times
		plus10	over 10
1218diadur	If children 12-18 years old have had diarrhea in the last two weeks, how long did this illness last? (days)
1218diadoc	If children between 12-18 years old have had diarrhea, did they seek medical attention for this illness?	0	no
		1	yes
1218diamed	If children between 12-18 years old have had diarrhea, who took something to feel better?	anti	antibiotic
		pill	pill
		syrup	syrup
		other	other
		none	nothing
512dia	Have children ages 5-12 been sick with diarrhea (3 or more bowel movements in a day) in the past two weeks?	0	no
		1	yes
512numstool	How many loose times did they have per day during this illness?	unknown	unknown
		onethree	1-3 times
		threefive	3-5 times
		fivesever	5-7 times
		sevennine	7-9 times
		plus10	over 10
512diadu	If children ages 5-12 have had diarrhea in the past two weeks, how long did this illness last?
512diadoc	If children between 5-12 years old have had diarrhea, did they seek medical attention for this illness?	0	no
		1	yes
512diamed	If children between 5-12 years old have had diarrhea, what did they take to feel better?	anti	antibiotic
		pill	pill
		syrup	syrup
		other	other
		none	nothing
05dia	Have children under 5 years of age had diarrhea (3+ in a day) in the last 2 weeks?	0	no
		1	yes
05numstool	How many loose times did they have per day during this illness?	unknown	unknown
		onethree	1-3 times
		threefive	3-5 times
		fivesever	5-7 times
		sevennine	7-9 times
		plus10	over 10
05diadur	If children under 5 years of age have had diarrhea in the past two weeks, how long did this illness last? (days)
05diadoc	If children under 5 years old have had diarrhea, did they seek medical attention for this illness?	0	no
		1	yes
05diamed	If children under 5 years old have had diarrhea, what did they drink to make themselves feel better?	anti	antibiotic
		pill	pill
		syrup	syrup
		other	other
		none	nothing
lossappmale	In the last 5 years, has the Head of the family had the symptoms of lack of food?	0	no
		1	yes
lossappfemale	In the last 5 years, has the female head of household had symptoms of lack of food?	0	no
		1	yes
lossappadult	In the last 5 years, have the adults in the household had symptoms of lack of food?	0	no
		1	yes
lossappchild18	In the last 5 years, have children over 18 years of age had symptoms of lack of food?	0	no
		1	yes
lossappchild1218	In the last 5 years, have children 12-18 years of age had symptoms of lack of food?	0	no
		1	yes
lossappchild512	In the last 5 years, have children 5-12 years had the symptom of lack of food?	0	no
		1	yes
lossappchild05	In the last 5 years, have children 0-5 years had the symptom of lack of food?	0	no
		1	yes
swellingmale	In the last 5 years, has the head of household had symptoms of swelling in the legs, ankles, or feet?	0	no
		1	yes
swellingfemale	In the last 5 years, has the female head of household had symptoms of swelling in her legs, ankles, or feet?	0	no
		1	yes
swellingadult	In the last 5 years, have adults had symptoms of swelling in the legs, ankles, or feet?	0	no
		1	yes
swellingchild18	In the past 5 years, have children over 18 years of age had symptoms of swelling in the legs, ankles, or feet?	0	no
		1	yes
swellingchild1218	In the past 5 years, have children ages 12-18 had symptoms of swelling in the legs, ankles, or feet?	0	no
		1	yes
swellingchild512	In the past 5 years, have children ages 5-12 had symptoms of swelling in the legs, ankles, or feet?	0	no
		1	yes
swellingchild05	In the last 5 years, have children under the age of 5 had symptoms of swelling in the legs, ankles, or feet?	0	no
		1	yes
urinemale	In the last 5 years, has the head of household had the symptom of decreased urination?	0	no
		1	yes
urinefemale	In the last 5 years, has the female head of household had the symptom of decreased urination?	0	no
		1	yes
urineadult	In the past 5 years, have adults had the symptom of decreased urination?	0	no
		1	yes
urinechild18	In the last 5 years, have children over 18 years of age had the symptom of decreased urination?	0	no
		1	yes
urinechild1218	In the last 5 years, have children between the ages of 12-18 had the symptom of decreased urination?	0	no
		1	yes
urinechild512	In the last 5 years, have children between the ages of 5-12 had the symptom of decreased urination?	0	no
		1	yes
urinechild05	In the last 5 years, have children 0-5 years had the symptom of decreased urination?	0	no
		1	yes
exhmale	In the last 5 years, has the head of household had the symptoms of fatigue?	0	no
		1	yes
exhfemale	In the last 5 years, has the female head of household had symptoms of fatigue?	0	no
		1	yes
exhadult	In the last 5 years, have children over the age of 18 had symptoms of tiredness?	0	no
		1	yes
exhchild18	In the last 5 years, have children over the age of 18 had symptoms of tiredness?	0	no
		1	yes
exhchild1218	In the last 5 years, have children ages 12-18 had the symptoms of tiredness?	0	no
		1	yes
exhchild512	In the past 5 years, have children ages 5-12 had symptoms of tiredness?	0	no
		1	yes
exhchild05	In the last 5 years, have children 0-5 years had the symptom of tiredness?	0	no
		1	yes
nauseamale	In the last 5 years, has the head of household had a nausea symptom?	0	no
		1	yes
nauseafemale	In the last 5 years, has the female head of household had the symptoms of nausea?	0	no
		1	yes
nauseaadult	In the last 5 years, have adults had the symptom of nausea?	0	no
		1	yes
nauseachild18	In the last 5 years, have children over the age of 18 had the symptom of nausea?	0	no
		1	yes
nauseachild1218	In the last 5 years, have children ages 12-18 had the symptom of nausea?	0	no
		1	yes
nauseachild512	In the past 5 years, have children ages 5-12 had the symptom of nausea?	0	no
		1	yes
nauseachild05	In the last 5 years, have children 0-5 had the symptom of nausea?	0	no
		1	yes
confmale	In the last 5 years, has the head of household had the symptoms of confusion?	0	no
		1	yes
conffemale	In the last 5 years, has the female head of household had the symptoms of confusion?	0	no
		1	yes
confadult	In the last 5 years, have adults had the symptom of confusion?	0	no
		1	yes
confchild18	In the last 5 years, have children over the age of 18 had the symptom of confusion?	0	no
		1	yes
confchild1218	In the past 5 years, have children 12-18 years had the symptom of confusion?	0	no
		1	yes
confchild512	In the past 5 years, have children 5-12 years had the symptom of confusion?	0	no
		1	yes
confchild05	In the last 5 years, have children 0-5 years had the symptom of confusion?	0	no
		1	yes
chestpainmale	In the last 5 years, has the head of household had the symptom of chest pain or pressure?	0	no
		1	yes
chestpainfemale	In the last 5 years, has the female head of household had the symptom of chest pain or pressure?	0	no
		1	yes
chestpainadult	In the past 5 years, have adults had the symptom of chest pain or pressure?	0	no
		1	yes
chestpainchild18	In the last 5 years, have children over 18 had the symptom of chest pain or pressure?	0	no
		1	yes
chestpainchild1218	In the last 5 years, have children over 18 had the symptom of chest pain or pressure?	0	no
		1	yes
chestpainchild512	In the past 5 years, have children 5-12 years had the symptom of chest pain or pressure?	0	no
		1	yes
chestpainchild05	In the past 5 years, have children 0-5 years had the symptom of chest pain or pressure?	0	no
		1	yes
malesympdoc	If the head of household had at least one of these symptoms, did he seek medical attention for any of these symptoms?	0	no
		1	yes
femalesympdoc	If the female head of household had at least one of these symptoms, did she seek medical attention for any of these symptoms?	0	no
		1	yes
adultsympdoc	If the female head of household had at least one of these symptoms, did she seek medical attention for any of these symptoms?	0	no
		1	yes
18sympdoc	If children over 18 years old had at least one of these symptoms, did they seek medical attention for any of these symptoms?	0	no
		1	yes
1218sympdoc	If 12-18 year olds had at least one of these symptoms, did they seek medical	0	no
		1	yes
512sympdoc	If children ages 5-12 had at least one of these symptoms, did they seek medical attention for any of these symptoms?	0	no
		1	yes
05sympdoc	If children under 5 years old had at least one of these symptoms, did they seek medical attention for any of these symptoms?	0	no
		1	yes
maleckd	Has a doctor diagnosed the head of the family with kidney disease?	0	no
		1	yes
maleckddate	f yes, when was the head of the household diagnosed with this disease?
malediabetes	Has the head of household been diagnosed with diabetes?	0	no
		1	yes
malediabetesdate	If yes, when was the head of household diagnosed with diabetes?
femaleckd	Has a doctor diagnosed the female head of the family with kidney disease?	0	no
		1	yes
femaleckddate	If yes, when was the female head of the household diagnosed with this disease?
femalediabetes	Has the female head of household been diagnosed with diabetes?	0	no
		1	yes
femalediabetesdate	If yes, when was the female head of household diagnosed with diabetes?
adultckd	Has a doctor diagnosed at least one of the other adults in the household with kidney disease?	0	no
		1	yes
adultckddate	If yes, when were the other adults in the household diagnosed with this disease?
adultdiabetes	Has at least one of the other adults in the household been diagnosed with diabetes?	0	no
		1	yes
adultdiabetesdate	If yes, when were the other adults in the household diagnosed with diabetes?
18ckd	If yes, when were the other adults in the household diagnosed with diabetes?	0	no
		1	yes
18ckddate	If yes, when was the child (ren) older than 18 years diagnosed with this disease?
18diabetes	Has at least one of the children over 18 years of age been diagnosed with diabetes?	0	no
		1	yes
18diabetesdate	If yes, when was the child (ren) older than 18 years diagnosed with diabetes?
1218ckd	Has a doctor diagnosed kidney disease in at least one of the children ages 12-18?	0	no
		1	yes
1218ckddate	If yes, when was the child (ren) between 12-18 years old diagnosed with this disease?
1218diabetes	Has at least one of the children ages 12-18 been diagnosed with diabetes?	0	no
		1	yes
1218diabetesdate	If yes, when was the child (ren) between 12-18 years old diagnosed with diabetes?
512ckd	Has a doctor diagnosed kidney disease in at least one of the children ages 5-12?	0	no
		1	yes
512ckddate	If yes, when was the child (ren) between 5-12 years old diagnosed with this disease?
512diabetes	Has at least one of the children ages 5-12 been diagnosed with diabetes?	0	no
		1	yes
512diabetesdate	¿Ha sido diagnosticado por lo menos uno de los niños entre 5-12 años con la diabetes?
5ckd	Has at least one of the children ages 5-12 been diagnosed with diabetes?	0	no
		1	yes
5ckddate	If yes, when were the child (ren) under 5 years of age diagnosed with this disease?
5diabetes	Has at least one of the children under 5 been diagnosed with diabetes?	0	no
		1	yes
5diabetesdate	If yes, when was the child (ren) under 5 years of age diagnosed with diabetes?
birthdefects	Has anyone in the house been physically deformed?	male	male head household
		female	female head household
		adult	adults in household
		child05	children between 0-5
		child512	children between 5-12
		child1218	children between 12-18
		child18	children over 18
		none	no one
cognitive	Has anyone in the house been physically deformed?	male	male head household
		female	female head household
		adult	adults in household
		child05	children between 0-5
		child512	children between 5-12
		child1218	children between 12-18
		child18	children over 18
		none	no one
maleworksick	If the head of the household was sick, would he work?	0	no
		1	yes
femaleworksick	If the female head of the household were ill, would she work?	0	no
		1	yes
adultsworksick	If the adults in the household were sick, would they work?	0	no
		1	yes
childrensickschool	If the children were sick, would they go to school?	0	no
		1	yes
nonurgentcare	If someone in the household is sick and it is not very urgent, where do you go for treatment more often?	mezclinic	local clinic in Mezcala
		chapclinic	local clinic in Chapala
		sanpclinic	local clinic in San Pedro Itzican
		chaphosp	hospital Chapala
		healthins	health insurance office
		guadclinic	clinic in Guadalajara
		guadhosp	hospital guadalajara
		otherhosp	other hospital
		priv	private doctor
		none	don't go to seek treatment
urgentcare	If someone in the home is sick and it is very urgent, where do you go for treatment more often?	mezclinic	local clinic in Mezcala
		chapclinic	local clinic in Chapala
		sanpclinic	local clinic in San Pedro Itzican
		chaphosp	hospital Chapala
		healthins	health insurance office
		guadclinic	clinic in Guadalajara
		guadhosp	hospital guadalajara
		otherhosp	other hospital
		priv	private doctor
govsafewater	My family believes that the government does everything possible to ensure that we drink clean and safe water.	0	no
		1	yes
govguarantee	My family believes that the government should ensure that we have access to clean and safe water	0	no
		1	yes
waterhr	My family believes that access to clean and safe water is a human right	0	no
		1	yes
govedu	My family believes that the government does everything possible to educate my community about water cleaning / treatment.	0	no
		1	yes
govimprove	What can the government do to improve your drinking water?

## Sheet: water_data
HHID	Date_Sample	Time_Sample	GAR_UNKNOWN_TCl	GAR_UNKNOWN_FCl	GAR_UNKNOWN_As	GAR_UNKNOWN_NO3	GAR_UNKNOWN_NO2	GAR_UNKNOWN_Cu	GAR_UNKNOWN_TC	GAR_UNKNOWN_EC	GAR_LOCAL_TCl	GAR_LOCAL_FCl	GAR_LOCAL_As	GAR_LOCAL_NO3	GAR_LOCAL_NO2	GAR_LOCAL_Cu	GAR_LOCAL_TC	GAR_LOCAL_EC	GAR_NB_TCl	GAR_NB_FCl	GAR_NB_As	GAR_NB_NO3	GAR_NB_NO2	GAR_NB_Cu	GAR_NB_TC	GAR_NB_EC	TAP_TCl	TAP_FCl	TAP_As	TAP_NO3	TAP_NO2	TAP_Cu	TAP_TC	TAP_EC	TAP_FILTR_TCl	TAP_FILTR_FCl	TAP_FILTR_As	TAP_FILTR_NO3	TAP_FILTR_NO2	TAP_FILTR_Cu	TAP_FILTR_TC	TAP_FILTR_EC	BUCKET_TAP_TCl	BUCKET_TAP_FCl	BUCKET_TAP_As	BUCKET_TAP_NO3	BUCKET_TAP_NO2	BUCKET_TAP_Cu	BUCKET_TAP_TC
9074	2019-07-10	10:27:00	<Null>	<Null>	0	0	0	0.1	<Null>	<Null>	<Null>	<Null>	<Null>	<Null>	<Null>	<Null>	<Null>	<Null>	<Null>	<Null>	<Null>	<Null>	<Null>	<Null>	<Null>	<Null>	<Null>	<Null>	<Null>	<Null>	<Null>	<Null>	<Null>	<Null>	<Null>	<Null>	<Null>	<Null>	<Null>	<Null>	<Null>	<Null>	<Null>	<Null>	<Null>	<Null>	<Null>	<Null>	<Null>
9074	2019-07-10	10:31:00	<Null>	<Null>	<Null>	<Null>	<Null>	<Null>	<Null>	<Null>	<Null>	<Null>	<Null>	<Null>	<Null>	<Null>	<Null>	<Null>	<Null>	<Null>	<Null>	<Null>	<Null>	<Null>	<Null>	<Null>	<Null>	<Null>	<Null>	<Null>	<Null>	<Null>	<Null>	<Null>	<Null>	<Null>	<Null>	<Null>	<Null>	<Null>	<Null>	<Null>	<Null>	<Null>	<Null>	1.5	0.15	0	<Null>
9080	2019-07-10	10:45:00	<Null>	<Null>	<Null>	<Null>	<Null>	<Null>	<Null>	<Null>	<Null>	<Null>	<Null>	<Null>	<Null>	<Null>	<Null>	<Null>	<Null>	<Null>	<Null>	<Null>	<Null>	<Null>	<Null>	<Null>	<Null>	<Null>	<Null>	<Null>	<Null>	<Null>	<Null>	<Null>	<Null>	<Null>	<Null>	<Null>	<Null>	<Null>	<Null>	<Null>	<Null>	<Null>	<Null>	2	0.075	0	<Null>
9080	2019-07-10	10:48:00	<Null>	<Null>	0	2	0	0	<Null>	<Null>	<Null>	<Null>	<Null>	<Null>	<Null>	<Null>	<Null>	<Null>	<Null>	<Null>	<Null>	<Null>	<Null>	<Null>	<Null>	<Null>	<Null>	<Null>	<Null>	<Null>	<Null>	<Null>	<Null>	<Null>	<Null>	<Null>	<Null>	<Null>	<Null>	<Null>	<Null>	<Null>	<Null>	<Null>	<Null>	<Null>	<Null>	<Null>	<Null>
9110	2019-07-10	11:10:00	<Null>	<Null>	0	0.5	0	0	<Null>	<Null>	<Null>	<Null>	<Null>	<Null>	<Null>	<Null>	<Null>	<Null>	<Null>	<Null>	<Null>	<Null>	<Null>	<Null>	<Null>	<Null>	<Null>	<Null>	<Null>	<Null>	<Null>	<Null>	<Null>	<Null>	<Null>	<Null>	<Null>	<Null>	<Null>	<Null>	<Null>	<Null>	<Null>	<Null>	<Null>	<Null>	<Null>	<Null>	<Null>
9110	2019-07-10	11:15:00	<Null>	<Null>	<Null>	<Null>	<Null>	<Null>	<Null>	<Null>	<Null>	<Null>	<Null>	<Null>	<Null>	<Null>	<Null>	<Null>	<Null>	<Null>	<Null>	<Null>	<Null>	<Null>	<Null>	<Null>	<Null>	<Null>	<Null>	<Null>	<Null>	<Null>	<Null>	<Null>	<Null>	<Null>	<Null>	<Null>	<Null>	<Null>	<Null>	<Null>	<Null>	<Null>	<Null>	2	0.5	0	<Null>
9081	2019-07-10	11:30:00	<Null>	<Null>	0	0	0	0	<Null>	<Null>	<Null>	<Null>	<Null>	<Null>	<Null>	<Null>	<Null>	<Null>	<Null>	<Null>	<Null>	<Null>	<Null>	<Null>	<Null>	<Null>	<Null>	<Null>	<Null>	<Null>	<Null>	<Null>	<Null>	<Null>	<Null>	<Null>	<Null>	<Null>	<Null>	<Null>	<Null>	<Null>	<Null>	<Null>	<Null>	<Null>	<Null>	<Null>	<Null>
9081	2019-07-10	11:33:00	<Null>	<Null>	<Null>	<Null>	<Null>	<Null>	<Null>	<Null>	<Null>	<Null>	<Null>	<Null>	<Null>	<Null>	<Null>	<Null>	<Null>	<Null>	<Null>	<Null>	<Null>	<Null>	<Null>	<Null>	<Null>	<Null>	<Null>	<Null>	<Null>	<Null>	<Null>	<Null>	<Null>	<Null>	<Null>	<Null>	<Null>	<Null>	<Null>	<Null>	<Null>	<Null>	<Null>	2	0.4	0	<Null>
9093	2019-07-10	10:13:00	<Null>	<Null>	<Null>	<Null>	<Null>	<Null>	<Null>	<Null>	<Null>	<Null>	0	0	0	0	<Null>	<Null>	<Null>	<Null>	<Null>	<Null>	<Null>	<Null>	<Null>	<Null>	<Null>	<Null>	<Null>	<Null>	<Null>	<Null>	<Null>	<Null>	<Null>	<Null>	<Null>	<Null>	<Null>	<Null>	<Null>	<Null>	<Null>	<Null>	<Null>	<Null>	<Null>	<Null>	<Null>
9093	2019-07-10	10:13:00	<Null>	<Null>	<Null>	<Null>	<Null>	<Null>	<Null>	<Null>	<Null>	<Null>	<Null>	<Null>	<Null>	<Null>	<Null>	<Null>	<Null>	<Null>	<Null>	<Null>	<Null>	<Null>	<Null>	<Null>	<Null>	<Null>	<Null>	<Null>	<Null>	<Null>	<Null>	<Null>	<Null>	<Null>	<Null>	<Null>	<Null>	<Null>	<Null>	<Null>	<Null>	<Null>	<Null>	<Null>	<Null>	<Null>	<Null>
9096	2019-07-10	10:25:00	<Null>	<Null>	<Null>	<Null>	<Null>	<Null>	<Null>	<Null>	<Null>	<Null>	0	0	0	0	<Null>	<Null>	<Null>	<Null>	<Null>	<Null>	<Null>	<Null>	<Null>	<Null>	<Null>	<Null>	<Null>	<Null>	<Null>	<Null>	<Null>	<Null>	<Null>	<Null>	<Null>	<Null>	<Null>	<Null>	<Null>	<Null>	<Null>	<Null>	<Null>	<Null>	<Null>	<Null>	<Null>
9096	2019-07-10	10:25:00	<Null>	<Null>	<Null>	<Null>	<Null>	<Null>	<Null>	<Null>	<Null>	<Null>	<Null>	<Null>	<Null>	<Null>	<Null>	<Null>	<Null>	<Null>	<Null>	<Null>	<Null>	<Null>	<Null>	<Null>	<Null>	<Null>	<Null>	<Null>	<Null>	<Null>	<Null>	<Null>	<Null>	<Null>	<Null>	<Null>	<Null>	<Null>	<Null>	<Null>	<Null>	<Null>	<Null>	<Null>	<Null>	<Null>	<Null>
9065	2019-07-10	10:57:00	<Null>	<Null>	<Null>	<Null>	<Null>	<Null>	<Null>	<Null>	<Null>	<Null>	0	0	0	0	<Null>	<Null>	<Null>	<Null>	<Null>	<Null>	<Null>	<Null>	<Null>	<Null>	<Null>	<Null>	<Null>	<Null>	<Null>	<Null>	<Null>	<Null>	<Null>	<Null>	<Null>	<Null>	<Null>	<Null>	<Null>	<Null>	<Null>	<Null>	<Null>	<Null>	<Null>	<Null>	<Null>
9065	2019-07-10	10:57:00	<Null>	<Null>	<Null>	<Null>	<Null>	<Null>	<Null>	<Null>	<Null>	<Null>	<Null>	<Null>	<Null>	<Null>	<Null>	<Null>	<Null>	<Null>	<Null>	<Null>	<Null>	<Null>	<Null>	<Null>	<Null>	<Null>	<Null>	<Null>	<Null>	<Null>	<Null>	<Null>	<Null>	<Null>	<Null>	<Null>	<Null>	<Null>	<Null>	<Null>	<Null>	<Null>	<Null>	<Null>	<Null>	<Null>	<Null>
9100	2019-07-10	11:17:00	<Null>	<Null>	<Null>	<Null>	<Null>	<Null>	<Null>	<Null>	<Null>	<Null>	0	0	0	0	<Null>	<Null>	<Null>	<Null>	<Null>	<Null>	<Null>	<Null>	<Null>	<Null>	<Null>	<Null>	<Null>	<Null>	<Null>	<Null>	<Null>	<Null>	<Null>	<Null>	<Null>	<Null>	<Null>	<Null>	<Null>	<Null>	<Null>	<Null>	<Null>	<Null>	<Null>	<Null>	<Null>
9100	2019-07-10	11:17:00	<Null>	<Null>	<Null>	<Null>	<Null>	<Null>	<Null>	<Null>	<Null>	<Null>	<Null>	<Null>	<Null>	<Null>	<Null>	<Null>	<Null>	<Null>	<Null>	<Null>	<Null>	<Null>	<Null>	<Null>	<Null>	<Null>	<Null>	<Null>	<Null>	<Null>	<Null>	<Null>	<Null>	<Null>	<Null>	<Null>	<Null>	<Null>	<Null>	<Null>	<Null>	<Null>	<Null>	<Null>	<Null>	<Null>	<Null>
9097	2019-07-09	10:15:00	<Null>	<Null>	<Null>	<Null>	<Null>	<Null>	<Null>	<Null>	<Null>	<Null>	<Null>	<Null>	<Null>	<Null>	<Null>	<Null>	<Null>	<Null>	<Null>	<Null>	<Null>	<Null>	<Null>	<Null>	<Null>	<Null>	0	0.5	0	0	<Null>	<Null>	<Null>	<Null>	<Null>	<Null>	<Null>	<Null>	<Null>	<Null>	<Null>	<Null>	<Null>	<Null>	<Null>	<Null>	<Null>
9097	2019-07-09	10:17:00	<Null>	<Null>	<Null>	<Null>	<Null>	<Null>	<Null>	<Null>	<Null>	<Null>	0	0	0	0	<Null>	<Null>	<Null>	<Null>	<Null>	<Null>	<Null>	<Null>	<Null>	<Null>	<Null>	<Null>	<Null>	<Null>	<Null>	<Null>	<Null>	<Null>	<Null>	<Null>	<Null>	<Null>	<Null>	<Null>	<Null>	<Null>	<Null>	<Null>	<Null>	<Null>	<Null>	<Null>	<Null>
9076	2019-07-09	10:30:00	<Null>	<Null>	<Null>	<Null>	<Null>	<Null>	<Null>	<Null>	<Null>	<Null>	<Null>	<Null>	<Null>	<Null>	<Null>	<Null>	<Null>	<Null>	<Null>	<Null>	<Null>	<Null>	<Null>	<Null>	<Null>	<Null>	0	0.5	0.075	0	<Null>	<Null>	<Null>	<Null>	<Null>	<Null>	<Null>	<Null>	<Null>	<Null>	<Null>	<Null>	<Null>	<Null>	<Null>	<Null>	<Null>
9076	2019-07-09	10:31:00	<Null>	<Null>	<Null>	<Null>	<Null>	<Null>	<Null>	<Null>	<Null>	<Null>	0	0.5	0.075	0	<Null>	<Null>	<Null>	<Null>	<Null>	<Null>	<Null>	<Null>	<Null>	<Null>	<Null>	<Null>	<Null>	<Null>	<Null>	<Null>	<Null>	<Null>	<Null>	<Null>	<Null>	<Null>	<Null>	<Null>	<Null>	<Null>	<Null>	<Null>	<Null>	<Null>	<Null>	<Null>	<Null>
9090	2019-07-09	10:48:00	<Null>	<Null>	<Null>	<Null>	<Null>	<Null>	<Null>	<Null>	<Null>	<Null>	0	0	0	0	<Null>	<Null>	<Null>	<Null>	<Null>	<Null>	<Null>	<Null>	<Null>	<Null>	<Null>	<Null>	<Null>	<Null>	<Null>	<Null>	<Null>	<Null>	<Null>	<Null>	<Null>	<Null>	<Null>	<Null>	<Null>	<Null>	<Null>	<Null>	<Null>	<Null>	<Null>	<Null>	<Null>
9090	2019-07-09	10:50:00	<Null>	<Null>	<Null>	<Null>	<Null>	<Null>	<Null>	<Null>	<Null>	<Null>	<Null>	<Null>	<Null>	<Null>	<Null>	<Null>	<Null>	<Null>	<Null>	<Null>	<Null>	<Null>	<Null>	<Null>	<Null>	<Null>	<Null>	<Null>	<Null>	<Null>	<Null>	<Null>	<Null>	<Null>	<Null>	<Null>	<Null>	<Null>	<Null>	<Null>	<Null>	<Null>	<Null>	<Null>	<Null>	<Null>	<Null>
8086	2019-07-09	10:16:00	<Null>	<Null>	<Null>	<Null>	<Null>	<Null>	<Null>	<Null>	<Null>	<Null>	0	0	0	0.1	<Null>	<Null>	<Null>	<Null>	<Null>	<Null>	<Null>	<Null>	<Null>	<Null>	<Null>	<Null>	<Null>	<Null>	<Null>	<Null>	<Null>	<Null>	<Null>	<Null>	<Null>	<Null>	<Null>	<Null>	<Null>	<Null>	<Null>	<Null>	<Null>	<Null>	<Null>	<Null>	<Null>
8086	2019-07-09	10:16:00	<Null>	<Null>	<Null>	<Null>	<Null>	<Null>	<Null>	<Null>	<Null>	<Null>	<Null>	<Null>	<Null>	<Null>	<Null>	<Null>	<Null>	<Null>	<Null>	<Null>	<Null>	<Null>	<Null>	<Null>	<Null>	<Null>	<Null>	<Null>	<Null>	<Null>	<Null>	<Null>	<Null>	<Null>	<Null>	<Null>	<Null>	<Null>	<Null>	<Null>	<Null>	<Null>	<Null>	<Null>	<Null>	<Null>	<Null>
8063	2019-07-09	10:16:00	<Null>	<Null>	<Null>	<Null>	<Null>	<Null>	<Null>	<Null>	<Null>	<Null>	0	0	0	0.1	<Null>	<Null>	<Null>	<Null>	<Null>	<Null>	<Null>	<Null>	<Null>	<Null>	<Null>	<Null>	<Null>	<Null>	<Null>	<Null>	<Null>	<Null>	<Null>	<Null>	<Null>	<Null>	<Null>	<Null>	<Null>	<Null>	<Null>	<Null>	<Null>	<Null>	<Null>	<Null>	<Null>
8063	2019-07-09	10:16:00	<Null>	<Null>	<Null>	<Null>	<Null>	<Null>	<Null>	<Null>	<Null>	<Null>	<Null>	<Null>	<Null>	<Null>	<Null>	<Null>	<Null>	<Null>	<Null>	<Null>	<Null>	<Null>	<Null>	<Null>	<Null>	<Null>	<Null>	<Null>	<Null>	<Null>	<Null>	<Null>	<Null>	<Null>	<Null>	<Null>	<Null>	<Null>	<Null>	<Null>	<Null>	<Null>	<Null>	<Null>	<Null>	<Null>	<Null>
8064	2019-07-09	10:16:00	<Null>	<Null>	<Null>	<Null>	<Null>	<Null>	<Null>	<Null>	<Null>	<Null>	0	0	0	0.1	<Null>	<Null>	<Null>	<Null>	<Null>	<Null>	<Null>	<Null>	<Null>	<Null>	<Null>	<Null>	<Null>	<Null>	<Null>	<Null>	<Null>	<Null>	<Null>	<Null>	<Null>	<Null>	<Null>	<Null>	<Null>	<Null>	<Null>	<Null>	<Null>	<Null>	<Null>	<Null>	<Null>
8064	2019-07-09	10:16:00	<Null>	<Null>	<Null>	<Null>	<Null>	<Null>	<Null>	<Null>	<Null>	<Null>	<Null>	<Null>	<Null>	<Null>	<Null>	<Null>	<Null>	<Null>	<Null>	<Null>	<Null>	<Null>	<Null>	<Null>	<Null>	<Null>	<Null>	<Null>	<Null>	<Null>	<Null>	<Null>	<Null>	<Null>	<Null>	<Null>	<Null>	<Null>	<Null>	<Null>	<Null>	<Null>	<Null>	<Null>	<Null>	<Null>	<Null>
9062	2019-07-09	10:35:00	<Null>	<Null>	<Null>	<Null>	<Null>	<Null>	<Null>	<Null>	<Null>	<Null>	5	0	0	0.35	<Null>	<Null>	<Null>	<Null>	<Null>	<Null>	<Null>	<Null>	<Null>	<Null>	<Null>	<Null>	<Null>	<Null>	<Null>	<Null>	<Null>	<Null>	<Null>	<Null>	<Null>	<Null>	<Null>	<Null>	<Null>	<Null>	<Null>	<Null>	<Null>	<Null>	<Null>	<Null>	<Null>
9062	2019-07-09	10:35:00	<Null>	<Null>	<Null>	<Null>	<Null>	<Null>	<Null>	<Null>	<Null>	<Null>	<Null>	<Null>	<Null>	<Null>	<Null>	<Null>	<Null>	<Null>	<Null>	<Null>	<Null>	<Null>	<Null>	<Null>	<Null>	<Null>	<Null>	<Null>	<Null>	<Null>	<Null>	<Null>	<Null>	<Null>	<Null>	<Null>	<Null>	<Null>	<Null>	<Null>	<Null>	<Null>	<Null>	<Null>	<Null>	<Null>	<Null>
9098	2019-07-09	10:45:00	<Null>	<Null>	5	0	0	0	<Null>	<Null>	<Null>	<Null>	<Null>	<Null>	<Null>	<Null>	<Null>	<Null>	<Null>	<Null>	<Null>	<Null>	<Null>	<Null>	<Null>	<Null>	<Null>	<Null>	<Null>	<Null>	<Null>	<Null>	<Null>	<Null>	<Null>	<Null>	<Null>	<Null>	<Null>	<Null>	<Null>	<Null>	<Null>	<Null>	<Null>	<Null>	<Null>	<Null>	<Null>
9098	2019-07-09	10:47:00	<Null>	<Null>	<Null>	<Null>	<Null>	<Null>	<Null>	<Null>	<Null>	<Null>	<Null>	<Null>	<Null>	<Null>	<Null>	<Null>	<Null>	<Null>	<Null>	<Null>	<Null>	<Null>	<Null>	<Null>	<Null>	<Null>	<Null>	<Null>	<Null>	<Null>	<Null>	<Null>	<Null>	<Null>	<Null>	<Null>	<Null>	<Null>	<Null>	<Null>	<Null>	<Null>	<Null>	<Null>	<Null>	<Null>	<Null>
9071	2019-07-09	11:00:00	<Null>	<Null>	0	0	0	0.1	<Null>	<Null>	<Null>	<Null>	<Null>	<Null>	<Null>	<Null>	<Null>	<Null>	<Null>	<Null>	<Null>	<Null>	<Null>	<Null>	<Null>	<Null>	<Null>	<Null>	<Null>	<Null>	<Null>	<Null>	<Null>	<Null>	<Null>	<Null>	<Null>	<Null>	<Null>	<Null>	<Null>	<Null>	<Null>	<Null>	<Null>	<Null>	<Null>	<Null>	<Null>
9071	2019-07-09	11:02:00	<Null>	<Null>	<Null>	<Null>	<Null>	<Null>	<Null>	<Null>	<Null>	<Null>	<Null>	<Null>	<Null>	<Null>	<Null>	<Null>	<Null>	<Null>	<Null>	<Null>	<Null>	<Null>	<Null>	<Null>	<Null>	<Null>	<Null>	<Null>	<Null>	<Null>	<Null>	<Null>	<Null>	<Null>	<Null>	<Null>	<Null>	<Null>	<Null>	<Null>	<Null>	<Null>	<Null>	<Null>	<Null>	<Null>	<Null>
9061	2019-07-09	11:17:00	<Null>	<Null>	0	0	0	0	<Null>	<Null>	<Null>	<Null>	<Null>	<Null>	<Null>	<Null>	<Null>	<Null>	<Null>	<Null>	<Null>	<Null>	<Null>	<Null>	<Null>	<Null>	<Null>	<Null>	<Null>	<Null>	<Null>	<Null>	<Null>	<Null>	<Null>	<Null>	<Null>	<Null>	<Null>	<Null>	<Null>	<Null>	<Null>	<Null>	<Null>	<Null>	<Null>	<Null>	<Null>
9061	2019-07-09	11:17:00	<Null>	<Null>	<Null>	<Null>	<Null>	<Null>	<Null>	<Null>	<Null>	<Null>	<Null>	<Null>	<Null>	<Null>	<Null>	<Null>	<Null>	<Null>	<Null>	<Null>	<Null>	<Null>	<Null>	<Null>	<Null>	<Null>	<Null>	<Null>	<Null>	<Null>	<Null>	<Null>	<Null>	<Null>	<Null>	<Null>	<Null>	<Null>	<Null>	<Null>	<Null>	<Null>	<Null>	<Null>	<Null>	<Null>	<Null>
9087	2019-07-09	11:35:00	<Null>	<Null>	0	0	0	0.1	<Null>	<Null>	<Null>	<Null>	<Null>	<Null>	<Null>	<Null>	<Null>	<Null>	<Null>	<Null>	<Null>	<Null>	<Null>	<Null>	<Null>	<Null>	<Null>	<Null>	<Null>	<Null>	<Null>	<Null>	<Null>	<Null>	<Null>	<Null>	<Null>	<Null>	<Null>	<Null>	<Null>	<Null>	<Null>	<Null>	<Null>	<Null>	<Null>	<Null>	<Null>
9087	2019-07-09	11:35:00	<Null>	<Null>	<Null>	<Null>	<Null>	<Null>	<Null>	<Null>	<Null>	<Null>	<Null>	<Null>	<Null>	<Null>	<Null>	<Null>	<Null>	<Null>	<Null>	<Null>	<Null>	<Null>	<Null>	<Null>	<Null>	<Null>	<Null>	<Null>	<Null>	<Null>	<Null>	<Null>	<Null>	<Null>	<Null>	<Null>	<Null>	<Null>	<Null>	<Null>	<Null>	<Null>	<Null>	<Null>	<Null>	<Null>	<Null>
9060	2019-07-09	12:01:00	<Null>	<Null>	<Null>	<Null>	<Null>	<Null>	<Null>	<Null>	<Null>	<Null>	0	0	0	0	<Null>	<Null>	<Null>	<Null>	<Null>	<Null>	<Null>	<Null>	<Null>	<Null>	<Null>	<Null>	<Null>	<Null>	<Null>	<Null>	<Null>	<Null>	<Null>	<Null>	<Null>	<Null>	<Null>	<Null>	<Null>	<Null>	<Null>	<Null>	<Null>	<Null>	<Null>	<Null>	<Null>
9060	2019-07-09	12:02:00	<Null>	<Null>	<Null>	<Null>	<Null>	<Null>	<Null>	<Null>	<Null>	<Null>	<Null>	<Null>	<Null>	<Null>	<Null>	<Null>	<Null>	<Null>	<Null>	<Null>	<Null>	<Null>	<Null>	<Null>	<Null>	<Null>	<Null>	<Null>	<Null>	<Null>	<Null>	<Null>	<Null>	<Null>	<Null>	<Null>	<Null>	<Null>	<Null>	<Null>	<Null>	<Null>	<Null>	<Null>	<Null>	<Null>	<Null>
8068	2019-07-09	11:13:00	<Null>	<Null>	<Null>	<Null>	<Null>	<Null>	<Null>	<Null>	<Null>	<Null>	<Null>	<Null>	<Null>	<Null>	<Null>	<Null>	<Null>	<Null>	<Null>	<Null>	<Null>	<Null>	<Null>	<Null>	<Null>	<Null>	1	0	0	0	<Null>	<Null>	<Null>	<Null>	<Null>	<Null>	<Null>	<Null>	<Null>	<Null>	<Null>	<Null>	<Null>	<Null>	<Null>	<Null>	<Null>
8068	2019-07-09	11:15:00	<Null>	<Null>	<Null>	<Null>	<Null>	<Null>	<Null>	<Null>	<Null>	<Null>	5	0.5	0.075	0	<Null>	<Null>	<Null>	<Null>	<Null>	<Null>	<Null>	<Null>	<Null>	<Null>	<Null>	<Null>	<Null>	<Null>	<Null>	<Null>	<Null>	<Null>	<Null>	<Null>	<Null>	<Null>	<Null>	<Null>	<Null>	<Null>	<Null>	<Null>	<Null>	<Null>	<Null>	<Null>	<Null>
8067	2019-07-09	11:13:00	<Null>	<Null>	<Null>	<Null>	<Null>	<Null>	<Null>	<Null>	<Null>	<Null>	<Null>	<Null>	<Null>	<Null>	<Null>	<Null>	<Null>	<Null>	<Null>	<Null>	<Null>	<Null>	<Null>	<Null>	<Null>	<Null>	1	0	0	0	<Null>	<Null>	<Null>	<Null>	<Null>	<Null>	<Null>	<Null>	<Null>	<Null>	<Null>	<Null>	<Null>	<Null>	<Null>	<Null>	<Null>
8067	2019-07-09	11:15:00	<Null>	<Null>	<Null>	<Null>	<Null>	<Null>	<Null>	<Null>	<Null>	<Null>	5	0.5	0.075	0	<Null>	<Null>	<Null>	<Null>	<Null>	<Null>	<Null>	<Null>	<Null>	<Null>	<Null>	<Null>	<Null>	<Null>	<Null>	<Null>	<Null>	<Null>	<Null>	<Null>	<Null>	<Null>	<Null>	<Null>	<Null>	<Null>	<Null>	<Null>	<Null>	<Null>	<Null>	<Null>	<Null>
9069	2019-07-09	11:35:00	<Null>	<Null>	<Null>	<Null>	<Null>	<Null>	<Null>	<Null>	<Null>	<Null>	5	0	0	0	<Null>	<Null>	<Null>	<Null>	<Null>	<Null>	<Null>	<Null>	<Null>	<Null>	<Null>	<Null>	<Null>	<Null>	<Null>	<Null>	<Null>	<Null>	<Null>	<Null>	<Null>	<Null>	<Null>	<Null>	<Null>	<Null>	<Null>	<Null>	<Null>	<Null>	<Null>	<Null>	<Null>
9069	2019-07-09	11:39:00	<Null>	<Null>	<Null>	<Null>	<Null>	<Null>	<Null>	<Null>	<Null>	<Null>	<Null>	<Null>	<Null>	<Null>	<Null>	<Null>	<Null>	<Null>	<Null>	<Null>	<Null>	<Null>	<Null>	<Null>	<Null>	<Null>	<Null>	<Null>	<Null>	<Null>	<Null>	<Null>	<Null>	<Null>	<Null>	<Null>	<Null>	<Null>	<Null>	<Null>	<Null>	<Null>	0	0.5	0.2	0	<Null>
9070	2019-07-09	11:36:00	<Null>	<Null>	<Null>	<Null>	<Null>	<Null>	<Null>	<Null>	<Null>	<Null>	10	0	0	0	<Null>	<Null>	<Null>	<Null>	<Null>	<Null>	<Null>	<Null>	<Null>	<Null>	<Null>	<Null>	<Null>	<Null>	<Null>	<Null>	<Null>	<Null>	<Null>	<Null>	<Null>	<Null>	<Null>	<Null>	<Null>	<Null>	<Null>	<Null>	<Null>	<Null>	<Null>	<Null>	<Null>
9070	2019-07-09	11:37:00	<Null>	<Null>	<Null>	<Null>	<Null>	<Null>	<Null>	<Null>	<Null>	<Null>	<Null>	<Null>	<Null>	<Null>	<Null>	<Null>	<Null>	<Null>	<Null>	<Null>	<Null>	<Null>	<Null>	<Null>	<Null>	<Null>	<Null>	<Null>	<Null>	<Null>	<Null>	<Null>	<Null>	<Null>	<Null>	<Null>	<Null>	<Null>	<Null>	<Null>	<Null>	<Null>	5	1	0.1	0	<Null>
9088	2019-07-09	11:51:00	<Null>	<Null>	<Null>	<Null>	<Null>	<Null>	<Null>	<Null>	<Null>	<Null>	<Null>	<Null>	<Null>	<Null>	<Null>	<Null>	<Null>	<Null>	<Null>	<Null>	<Null>	<Null>	<Null>	<Null>	<Null>	<Null>	<Null>	<Null>	<Null>	<Null>	<Null>	<Null>	<Null>	<Null>	<Null>	<Null>	<Null>	<Null>	<Null>	<Null>	<Null>	<Null>	0	1	0.3	0	<Null>
9088	2019-07-09	11:53:00	<Null>	<Null>	<Null>	<Null>	<Null>	<Null>	<Null>	<Null>	<Null>	<Null>	10	0	0	0	<Null>	<Null>	<Null>	<Null>	<Null>	<Null>	<Null>	<Null>	<Null>	<Null>	<Null>	<Null>	<Null>	<Null>	<Null>	<Null>	<Null>	<Null>	<Null>	<Null>	<Null>	<Null>	<Null>	<Null>	<Null>	<Null>	<Null>	<Null>	<Null>	<Null>	<Null>	<Null>	<Null>
9091	2019-07-09	12:05:00	<Null>	<Null>	<Null>	<Null>	<Null>	<Null>	<Null>	<Null>	<Null>	<Null>	<Null>	<Null>	<Null>	<Null>	<Null>	<Null>	<Null>	<Null>	<Null>	<Null>	<Null>	<Null>	<Null>	<Null>	<Null>	<Null>	10	0.5	0.05	0	<Null>	<Null>	<Null>	<Null>	<Null>	<Null>	<Null>	<Null>	<Null>	<Null>	<Null>	<Null>	<Null>	<Null>	<Null>	<Null>	<Null>
9091	2019-07-09	12:07:00	<Null>	<Null>	10	0	0	0	<Null>	<Null>	<Null>	<Null>	<Null>	<Null>	<Null>	<Null>	<Null>	<Null>	<Null>	<Null>	<Null>	<Null>	<Null>	<Null>	<Null>	<Null>	<Null>	<Null>	<Null>	<Null>	<Null>	<Null>	<Null>	<Null>	<Null>	<Null>	<Null>	<Null>	<Null>	<Null>	<Null>	<Null>	<Null>	<Null>	<Null>	<Null>	<Null>	<Null>	<Null>
9082	2019-07-09	12:11:00	<Null>	<Null>	<Null>	<Null>	<Null>	<Null>	<Null>	<Null>	<Null>	<Null>	<Null>	<Null>	<Null>	<Null>	<Null>	<Null>	<Null>	<Null>	<Null>	<Null>	<Null>	<Null>	<Null>	<Null>	<Null>	<Null>	0	0.5	0.05	0.1	<Null>	<Null>	<Null>	<Null>	<Null>	<Null>	<Null>	<Null>	<Null>	<Null>	<Null>	<Null>	<Null>	<Null>	<Null>	<Null>	<Null>
9082	2019-07-09	12:13:00	<Null>	<Null>	<Null>	<Null>	<Null>	<Null>	<Null>	<Null>	<Null>	<Null>	5	0.5	0	0	<Null>	<Null>	<Null>	<Null>	<Null>	<Null>	<Null>	<Null>	<Null>	<Null>	<Null>	<Null>	<Null>	<Null>	<Null>	<Null>	<Null>	<Null>	<Null>	<Null>	<Null>	<Null>	<Null>	<Null>	<Null>	<Null>	<Null>	<Null>	<Null>	<Null>	<Null>	<Null>	<Null>
9072	2019-07-10	10:30:00	<Null>	<Null>	<Null>	<Null>	<Null>	<Null>	<Null>	<Null>	<Null>	<Null>	0	0	0	0	<Null>	<Null>	<Null>	<Null>	<Null>	<Null>	<Null>	<Null>	<Null>	<Null>	<Null>	<Null>	<Null>	<Null>	<Null>	<Null>	<Null>	<Null>	<Null>	<Null>	<Null>	<Null>	<Null>	<Null>	<Null>	<Null>	<Null>	<Null>	<Null>	<Null>	<Null>	<Null>	<Null>
9072	2019-07-10	10:35:00	<Null>	<Null>	<Null>	<Null>	<Null>	<Null>	<Null>	<Null>	<Null>	<Null>	<Null>	<Null>	<Null>	<Null>	<Null>	<Null>	<Null>	<Null>	<Null>	<Null>	<Null>	<Null>	<Null>	<Null>	<Null>	<Null>	N/A	0	0	0	<Null>	<Null>	<Null>	<Null>	<Null>	<Null>	<Null>	<Null>	<Null>	<Null>	<Null>	<Null>	<Null>	<Null>	<Null>	<Null>	<Null>
9089	2019-07-10	11:04:00	<Null>	<Null>	<Null>	<Null>	<Null>	<Null>	<Null>	<Null>	<Null>	<Null>	0	0	0	0.1	<Null>	<Null>	<Null>	<Null>	<Null>	<Null>	<Null>	<Null>	<Null>	<Null>	<Null>	<Null>	<Null>	<Null>	<Null>	<Null>	<Null>	<Null>	<Null>	<Null>	<Null>	<Null>	<Null>	<Null>	<Null>	<Null>	<Null>	<Null>	<Null>	<Null>	<Null>	<Null>	<Null>
9089	2019-07-10	11:04:00	<Null>	<Null>	<Null>	<Null>	<Null>	<Null>	<Null>	<Null>	<Null>	<Null>	<Null>	<Null>	<Null>	<Null>	<Null>	<Null>	<Null>	<Null>	<Null>	<Null>	<Null>	<Null>	<Null>	<Null>	<Null>	<Null>	<Null>	<Null>	<Null>	<Null>	<Null>	<Null>	<Null>	<Null>	<Null>	<Null>	<Null>	<Null>	<Null>	<Null>	<Null>	<Null>	<Null>	1.5	0	0	<Null>
8092	2019-07-10	10:50:00	<Null>	<Null>	<Null>	<Null>	<Null>	<Null>	<Null>	<Null>	<Null>	<Null>	0	0	0	0	<Null>	<Null>	<Null>	<Null>	<Null>	<Null>	<Null>	<Null>	<Null>	<Null>	<Null>	<Null>	<Null>	<Null>	<Null>	<Null>	<Null>	<Null>	<Null>	<Null>	<Null>	<Null>	<Null>	<Null>	<Null>	<Null>	<Null>	<Null>	<Null>	<Null>	<Null>	<Null>	<Null>
8092	2019-07-10	10:55:00	<Null>	<Null>	<Null>	<Null>	<Null>	<Null>	<Null>	<Null>	<Null>	<Null>	0	0	0	0	<Null>	<Null>	<Null>	<Null>	<Null>	<Null>	<Null>	<Null>	<Null>	<Null>	<Null>	<Null>	<Null>	<Null>	<Null>	<Null>	<Null>	<Null>	<Null>	<Null>	<Null>	<Null>	<Null>	<Null>	<Null>	<Null>	<Null>	<Null>	<Null>	<Null>	<Null>	<Null>	<Null>
8094	2019-07-10	10:50:00	<Null>	<Null>	<Null>	<Null>	<Null>	<Null>	<Null>	<Null>	<Null>	<Null>	0	0	0	0	<Null>	<Null>	<Null>	<Null>	<Null>	<Null>	<Null>	<Null>	<Null>	<Null>	<Null>	<Null>	<Null>	<Null>	<Null>	<Null>	<Null>	<Null>	<Null>	<Null>	<Null>	<Null>	<Null>	<Null>	<Null>	<Null>	<Null>	<Null>	<Null>	<Null>	<Null>	<Null>	<Null>
8094	2019-07-10	10:55:00	<Null>	<Null>	<Null>	<Null>	<Null>	<Null>	<Null>	<Null>	<Null>	<Null>	0	0	0	0	<Null>	<Null>	<Null>	<Null>	<Null>	<Null>	<Null>	<Null>	<Null>	<Null>	<Null>	<Null>	<Null>	<Null>	<Null>	<Null>	<Null>	<Null>	<Null>	<Null>	<Null>	<Null>	<Null>	<Null>	<Null>	<Null>	<Null>	<Null>	<Null>	<Null>	<Null>	<Null>	<Null>
8095	2019-07-10	10:50:00	<Null>	<Null>	<Null>	<Null>	<Null>	<Null>	<Null>	<Null>	<Null>	<Null>	0	0	0	0	<Null>	<Null>	<Null>	<Null>	<Null>	<Null>	<Null>	<Null>	<Null>	<Null>	<Null>	<Null>	<Null>	<Null>	<Null>	<Null>	<Null>	<Null>	<Null>	<Null>	<Null>	<Null>	<Null>	<Null>	<Null>	<Null>	<Null>	<Null>	<Null>	<Null>	<Null>	<Null>	<Null>
8095	2019-07-10	10:55:00	<Null>	<Null>	<Null>	<Null>	<Null>	<Null>	<Null>	<Null>	<Null>	<Null>	0	0	0	0	<Null>	<Null>	<Null>	<Null>	<Null>	<Null>	<Null>	<Null>	<Null>	<Null>	<Null>	<Null>	<Null>	<Null>	<Null>	<Null>	<Null>	<Null>	<Null>	<Null>	<Null>	<Null>	<Null>	<Null>	<Null>	<Null>	<Null>	<Null>	<Null>	<Null>	<Null>	<Null>	<Null>
9083	2019-07-10	11:29:00	<Null>	<Null>	<Null>	<Null>	<Null>	<Null>	<Null>	<Null>	<Null>	<Null>	0	0	0	0	<Null>	<Null>	<Null>	<Null>	<Null>	<Null>	<Null>	<Null>	<Null>	<Null>	<Null>	<Null>	<Null>	<Null>	<Null>	<Null>	<Null>	<Null>	<Null>	<Null>	<Null>	<Null>	<Null>	<Null>	<Null>	<Null>	<Null>	<Null>	<Null>	<Null>	<Null>	<Null>	<Null>
9083	2019-07-10	11:32:00	<Null>	<Null>	<Null>	<Null>	<Null>	<Null>	<Null>	<Null>	<Null>	<Null>	N/A	0	0	0	<Null>	<Null>	<Null>	<Null>	<Null>	<Null>	<Null>	<Null>	<Null>	<Null>	<Null>	<Null>	<Null>	<Null>	<Null>	<Null>	<Null>	<Null>	<Null>	<Null>	<Null>	<Null>	<Null>	<Null>	<Null>	<Null>	<Null>	<Null>	<Null>	<Null>	<Null>	<Null>	<Null>
9099	2019-07-10	10:13:00	<Null>	<Null>	<Null>	<Null>	<Null>	<Null>	<Null>	<Null>	<Null>	<Null>	0	0	0	0.1	<Null>	<Null>	<Null>	<Null>	<Null>	<Null>	<Null>	<Null>	<Null>	<Null>	<Null>	<Null>	<Null>	<Null>	<Null>	<Null>	<Null>	<Null>	<Null>	<Null>	<Null>	<Null>	<Null>	<Null>	<Null>	<Null>	<Null>	<Null>	<Null>	<Null>	<Null>	<Null>	<Null>
9099	2019-07-10	10:15:00	<Null>	<Null>	<Null>	<Null>	<Null>	<Null>	<Null>	<Null>	<Null>	<Null>	<Null>	<Null>	<Null>	<Null>	<Null>	<Null>	<Null>	<Null>	<Null>	<Null>	<Null>	<Null>	<Null>	<Null>	<Null>	<Null>	<Null>	<Null>	<Null>	<Null>	<Null>	<Null>	<Null>	<Null>	<Null>	<Null>	<Null>	<Null>	<Null>	<Null>	<Null>	<Null>	<Null>	0	0	0	<Null>
9149	2019-07-18	09:20:00	<Null>	<Null>	<Null>	<Null>	<Null>	<Null>	<Null>	<Null>	<Null>	<Null>	<Null>	<Null>	<Null>	<Null>	<Null>	<Null>	<Null>	<Null>	<Null>	<Null>	<Null>	<Null>	<Null>	<Null>	0	0	10	1.5	0	0.2	1	0	<Null>	<Null>	<Null>	<Null>	<Null>	<Null>	<Null>	<Null>	<Null>	<Null>	<Null>	<Null>	<Null>	<Null>	<Null>
9227	2019-07-18	11:00:00	<Null>	<Null>	<Null>	<Null>	<Null>	<Null>	<Null>	<Null>	<Null>	<Null>	<Null>	<Null>	<Null>	<Null>	<Null>	<Null>	<Null>	<Null>	<Null>	<Null>	<Null>	<Null>	<Null>	<Null>	0	0	25	0	0.075	0	1	1	<Null>	<Null>	<Null>	<Null>	<Null>	<Null>	<Null>	<Null>	<Null>	<Null>	<Null>	<Null>	<Null>	<Null>	<Null>
9227	2019-07-18	11:02:00	0	0	3	0	0	0	0	0	<Null>	<Null>	<Null>	<Null>	<Null>	<Null>	<Null>	<Null>	<Null>	<Null>	<Null>	<Null>	<Null>	<Null>	<Null>	<Null>	<Null>	<Null>	<Null>	<Null>	<Null>	<Null>	<Null>	<Null>	<Null>	<Null>	<Null>	<Null>	<Null>	<Null>	<Null>	<Null>	<Null>	<Null>	<Null>	<Null>	<Null>	<Null>	<Null>
9165	2019-07-18	11:02:00	<Null>	<Null>	<Null>	<Null>	<Null>	<Null>	<Null>	<Null>	<Null>	<Null>	<Null>	<Null>	<Null>	<Null>	<Null>	<Null>	<Null>	<Null>	<Null>	<Null>	<Null>	<Null>	<Null>	<Null>	<Null>	<Null>	<Null>	<Null>	<Null>	<Null>	<Null>	<Null>	<Null>	<Null>	<Null>	<Null>	<Null>	<Null>	<Null>	<Null>	<Null>	<Null>	<Null>	<Null>	<Null>	<Null>	<Null>
9165	2019-07-18	11:05:00	<Null>	<Null>	<Null>	<Null>	<Null>	<Null>	<Null>	<Null>	<Null>	<Null>	<Null>	<Null>	<Null>	<Null>	<Null>	<Null>	<Null>	<Null>	<Null>	<Null>	<Null>	<Null>	<Null>	<Null>	0	0	10	3.5	0.5	0	1	1	<Null>	<Null>	<Null>	<Null>	<Null>	<Null>	<Null>	<Null>	<Null>	<Null>	<Null>	<Null>	<Null>	<Null>	<Null>
9132	2019-07-18	11:45:00	<Null>	<Null>	<Null>	<Null>	<Null>	<Null>	<Null>	<Null>	<Null>	<Null>	<Null>	<Null>	<Null>	<Null>	<Null>	<Null>	0	0	0	0	0	0	0	0	<Null>	<Null>	<Null>	<Null>	<Null>	<Null>	<Null>	<Null>	<Null>	<Null>	<Null>	<Null>	<Null>	<Null>	<Null>	<Null>	<Null>	<Null>	<Null>	<Null>	<Null>	<Null>	<Null>
9132	2019-07-18	11:45:00	<Null>	<Null>	<Null>	<Null>	<Null>	<Null>	<Null>	<Null>	<Null>	<Null>	<Null>	<Null>	<Null>	<Null>	<Null>	<Null>	<Null>	<Null>	<Null>	<Null>	<Null>	<Null>	<Null>	<Null>	0	0	40	0	0	0	1	0	<Null>	<Null>	<Null>	<Null>	<Null>	<Null>	<Null>	<Null>	<Null>	<Null>	<Null>	<Null>	<Null>	<Null>	<Null>
9149	2019-07-18	09:25:00	<Null>	<Null>	<Null>	<Null>	<Null>	<Null>	<Null>	<Null>	<Null>	<Null>	<Null>	<Null>	<Null>	<Null>	<Null>	<Null>	0	0	0	3	0	0	1	0	<Null>	<Null>	<Null>	<Null>	<Null>	<Null>	<Null>	<Null>	<Null>	<Null>	<Null>	<Null>	<Null>	<Null>	<Null>	<Null>	<Null>	<Null>	<Null>	<Null>	<Null>	<Null>	<Null>
9152	2019-07-17	10:18:00	<Null>	<Null>	<Null>	<Null>	<Null>	<Null>	<Null>	<Null>	<Null>	<Null>	<Null>	<Null>	<Null>	<Null>	<Null>	<Null>	<Null>	<Null>	<Null>	<Null>	<Null>	<Null>	<Null>	<Null>	4	0	5	0	0.075	0.1	0	0	<Null>	<Null>	<Null>	<Null>	<Null>	<Null>	<Null>	<Null>	<Null>	<Null>	<Null>	<Null>	<Null>	<Null>	<Null>
9152	2019-07-17	10:10:00	0	0	0	0	0	0.1	0	0	<Null>	<Null>	<Null>	<Null>	<Null>	<Null>	<Null>	<Null>	<Null>	<Null>	<Null>	<Null>	<Null>	<Null>	<Null>	<Null>	<Null>	<Null>	<Null>	<Null>	<Null>	<Null>	<Null>	<Null>	<Null>	<Null>	<Null>	<Null>	<Null>	<Null>	<Null>	<Null>	<Null>	<Null>	<Null>	<Null>	<Null>	<Null>	<Null>
9134	2019-07-17	10:30:00	<Null>	<Null>	<Null>	<Null>	<Null>	<Null>	<Null>	<Null>	<Null>	<Null>	<Null>	<Null>	<Null>	<Null>	<Null>	<Null>	<Null>	<Null>	<Null>	<Null>	<Null>	<Null>	<Null>	<Null>	2	0	7	3	1	0.2	0	0	<Null>	<Null>	<Null>	<Null>	<Null>	<Null>	<Null>	<Null>	<Null>	<Null>	<Null>	<Null>	<Null>	<Null>	<Null>
9134	2019-07-17	10:38:00	<Null>	<Null>	<Null>	<Null>	<Null>	<Null>	<Null>	<Null>	0	0	0	0	0	0	1	0	<Null>	<Null>	<Null>	<Null>	<Null>	<Null>	<Null>	<Null>	<Null>	<Null>	<Null>	<Null>	<Null>	<Null>	<Null>	<Null>	<Null>	<Null>	<Null>	<Null>	<Null>	<Null>	<Null>	<Null>	<Null>	<Null>	<Null>	<Null>	<Null>	<Null>	<Null>
9136	2019-07-17	11:09:00	<Null>	<Null>	<Null>	<Null>	<Null>	<Null>	<Null>	<Null>	<Null>	<Null>	<Null>	<Null>	<Null>	<Null>	<Null>	<Null>	<Null>	<Null>	<Null>	<Null>	<Null>	<Null>	<Null>	<Null>	0	0	20	0	0	0.1	1	0	<Null>	<Null>	<Null>	<Null>	<Null>	<Null>	<Null>	<Null>	<Null>	<Null>	<Null>	<Null>	<Null>	<Null>	<Null>
9136	2019-07-17	11:09:00	<Null>	<Null>	<Null>	<Null>	<Null>	<Null>	<Null>	<Null>	<Null>	<Null>	<Null>	<Null>	<Null>	<Null>	<Null>	<Null>	0	0	0	0	0	0.1	0	0	<Null>	<Null>	<Null>	<Null>	<Null>	<Null>	<Null>	<Null>	<Null>	<Null>	<Null>	<Null>	<Null>	<Null>	<Null>	<Null>	<Null>	<Null>	<Null>	<Null>	<Null>	<Null>	<Null>
9153	2019-07-17	11:33:00	<Null>	<Null>	<Null>	<Null>	<Null>	<Null>	<Null>	<Null>	<Null>	<Null>	<Null>	<Null>	<Null>	<Null>	<Null>	<Null>	<Null>	<Null>	<Null>	<Null>	<Null>	<Null>	<Null>	<Null>	0	0	45	0	0	0.1	0	0	<Null>	<Null>	<Null>	<Null>	<Null>	<Null>	<Null>	<Null>	<Null>	<Null>	<Null>	<Null>	<Null>	<Null>	<Null>
9153	2019-07-17	11:53:00	0	0	0	0	0	0	1	0	<Null>	<Null>	<Null>	<Null>	<Null>	<Null>	<Null>	<Null>	<Null>	<Null>	<Null>	<Null>	<Null>	<Null>	<Null>	<Null>	<Null>	<Null>	<Null>	<Null>	<Null>	<Null>	<Null>	<Null>	<Null>	<Null>	<Null>	<Null>	<Null>	<Null>	<Null>	<Null>	<Null>	<Null>	<Null>	<Null>	<Null>	<Null>	<Null>
9130	2019-07-17	12:42:00	<Null>	<Null>	<Null>	<Null>	<Null>	<Null>	<Null>	<Null>	<Null>	<Null>	<Null>	<Null>	<Null>	<Null>	<Null>	<Null>	<Null>	<Null>	<Null>	<Null>	<Null>	<Null>	<Null>	<Null>	0	0	5	0	0	0.1	0	0	<Null>	<Null>	<Null>	<Null>	<Null>	<Null>	<Null>	<Null>	<Null>	<Null>	<Null>	<Null>	<Null>	<Null>	<Null>
9130	2019-07-17	12:42:00	<Null>	<Null>	<Null>	<Null>	<Null>	<Null>	<Null>	<Null>	<Null>	<Null>	<Null>	<Null>	<Null>	<Null>	<Null>	<Null>	0	0	0	0	0	0	1	0	<Null>	<Null>	<Null>	<Null>	<Null>	<Null>	<Null>	<Null>	<Null>	<Null>	<Null>	<Null>	<Null>	<Null>	<Null>	<Null>	<Null>	<Null>	<Null>	<Null>	<Null>	<Null>	<Null>
9125	2019-07-17	10:15:00	<Null>	<Null>	<Null>	<Null>	<Null>	<Null>	<Null>	<Null>	0	0	0	0	0	0	1	0	<Null>	<Null>	<Null>	<Null>	<Null>	<Null>	<Null>	<Null>	<Null>	<Null>	<Null>	<Null>	<Null>	<Null>	<Null>	<Null>	<Null>	<Null>	<Null>	<Null>	<Null>	<Null>	<Null>	<Null>	<Null>	<Null>	<Null>	<Null>	<Null>	<Null>	<Null>
9125	2019-07-17	10:17:00	<Null>	<Null>	<Null>	<Null>	<Null>	<Null>	<Null>	<Null>	<Null>	<Null>	<Null>	<Null>	<Null>	<Null>	<Null>	<Null>	<Null>	<Null>	<Null>	<Null>	<Null>	<Null>	<Null>	<Null>	1	0.5	15	0	0	0	0	0	<Null>	<Null>	<Null>	<Null>	<Null>	<Null>	<Null>	<Null>	<Null>	<Null>	<Null>	<Null>	<Null>	<Null>	<Null>
9201	2019-07-17	10:52:00	<Null>	<Null>	<Null>	<Null>	<Null>	<Null>	<Null>	<Null>	<Null>	<Null>	<Null>	<Null>	<Null>	<Null>	<Null>	<Null>	0	0	0	0	0	0.1	0	0	<Null>	<Null>	<Null>	<Null>	<Null>	<Null>	<Null>	<Null>	<Null>	<Null>	<Null>	<Null>	<Null>	<Null>	<Null>	<Null>	<Null>	<Null>	<Null>	<Null>	<Null>	<Null>	<Null>
9201	2019-07-17	10:55:00	<Null>	<Null>	<Null>	<Null>	<Null>	<Null>	<Null>	<Null>	<Null>	<Null>	<Null>	<Null>	<Null>	<Null>	<Null>	<Null>	<Null>	<Null>	<Null>	<Null>	<Null>	<Null>	<Null>	<Null>	0.5	0.025	15	0	0	0.2	0	0	<Null>	<Null>	<Null>	<Null>	<Null>	<Null>	<Null>	<Null>	<Null>	<Null>	<Null>	<Null>	<Null>	<Null>	<Null>
9128	2019-07-17	11:45:00	<Null>	<Null>	<Null>	<Null>	<Null>	<Null>	<Null>	<Null>	<Null>	<Null>	<Null>	<Null>	<Null>	<Null>	<Null>	<Null>	<Null>	<Null>	<Null>	<Null>	<Null>	<Null>	<Null>	<Null>	0	0	0	5	3	0.2	0	0	<Null>	<Null>	<Null>	<Null>	<Null>	<Null>	<Null>	<Null>	<Null>	<Null>	<Null>	<Null>	<Null>	<Null>	<Null>
9128	2019-07-17	11:48:00	<Null>	<Null>	<Null>	<Null>	<Null>	<Null>	<Null>	<Null>	0	0	0	0	0	0.1	1	1	<Null>	<Null>	<Null>	<Null>	<Null>	<Null>	<Null>	<Null>	<Null>	<Null>	<Null>	<Null>	<Null>	<Null>	<Null>	<Null>	<Null>	<Null>	<Null>	<Null>	<Null>	<Null>	<Null>	<Null>	<Null>	<Null>	<Null>	<Null>	<Null>	<Null>	<Null>
9133	2019-07-17	12:30:00	<Null>	<Null>	<Null>	<Null>	<Null>	<Null>	<Null>	<Null>	<Null>	<Null>	<Null>	<Null>	<Null>	<Null>	<Null>	<Null>	<Null>	<Null>	<Null>	<Null>	<Null>	<Null>	<Null>	<Null>	0	0	30	0	0	0	1	1	<Null>	<Null>	<Null>	<Null>	<Null>	<Null>	<Null>	<Null>	<Null>	<Null>	<Null>	<Null>	<Null>	<Null>	<Null>
9133	2019-07-17	12:30:00	<Null>	<Null>	<Null>	<Null>	<Null>	<Null>	<Null>	<Null>	0	0	0	0	0	0	1	0	<Null>	<Null>	<Null>	<Null>	<Null>	<Null>	<Null>	<Null>	<Null>	<Null>	<Null>	<Null>	<Null>	<Null>	<Null>	<Null>	<Null>	<Null>	<Null>	<Null>	<Null>	<Null>	<Null>	<Null>	<Null>	<Null>	<Null>	<Null>	<Null>	<Null>	<Null>
9143	2019-07-17	13:06:00	<Null>	<Null>	<Null>	<Null>	<Null>	<Null>	<Null>	<Null>	<Null>	<Null>	<Null>	<Null>	<Null>	<Null>	<Null>	<Null>	0	0	0	0	0	0	1	0	<Null>	<Null>	<Null>	<Null>	<Null>	<Null>	<Null>	<Null>	<Null>	<Null>	<Null>	<Null>	<Null>	<Null>	<Null>	<Null>	<Null>	<Null>	<Null>	<Null>	<Null>	<Null>	<Null>
9143	2019-07-17	13:10:00	<Null>	<Null>	<Null>	<Null>	<Null>	<Null>	<Null>	<Null>	<Null>	<Null>	<Null>	<Null>	<Null>	<Null>	<Null>	<Null>	<Null>	<Null>	<Null>	<Null>	<Null>	<Null>	<Null>	<Null>	0	0	20	0.5	0	0.2	1	1	<Null>	<Null>	<Null>	<Null>	<Null>	<Null>	<Null>	<Null>	<Null>	<Null>	<Null>	<Null>	<Null>	<Null>	<Null>
9120	2019-07-17	13:30:00	<Null>	<Null>	<Null>	<Null>	<Null>	<Null>	<Null>	<Null>	<Null>	<Null>	<Null>	<Null>	<Null>	<Null>	<Null>	<Null>	0	0	3	0	0	0	0	0	<Null>	<Null>	<Null>	<Null>	<Null>	<Null>	<Null>	<Null>	<Null>	<Null>	<Null>	<Null>	<Null>	<Null>	<Null>	<Null>	<Null>	<Null>	<Null>	<Null>	<Null>	<Null>	<Null>
9120	2019-07-17	13:20:00	<Null>	<Null>	<Null>	<Null>	<Null>	<Null>	<Null>	<Null>	<Null>	<Null>	<Null>	<Null>	<Null>	<Null>	<Null>	<Null>	<Null>	<Null>	<Null>	<Null>	<Null>	<Null>	<Null>	<Null>	0	0	30	0	0	0.2	1	0	<Null>	<Null>	<Null>	<Null>	<Null>	<Null>	<Null>	<Null>	<Null>	<Null>	<Null>	<Null>	<Null>	<Null>	<Null>
9148	2019-07-17	13:55:00	0	0	0	0.5	0	0	1	0	<Null>	<Null>	<Null>	<Null>	<Null>	<Null>	<Null>	<Null>	<Null>	<Null>	<Null>	<Null>	<Null>	<Null>	<Null>	<Null>	<Null>	<Null>	<Null>	<Null>	<Null>	<Null>	<Null>	<Null>	<Null>	<Null>	<Null>	<Null>	<Null>	<Null>	<Null>	<Null>	<Null>	<Null>	<Null>	<Null>	<Null>	<Null>	<Null>
9148	2019-07-17	13:55:00	<Null>	<Null>	<Null>	<Null>	<Null>	<Null>	<Null>	<Null>	<Null>	<Null>	<Null>	<Null>	<Null>	<Null>	<Null>	<Null>	<Null>	<Null>	<Null>	<Null>	<Null>	<Null>	<Null>	<Null>	0	0	5	0.5	0	0.2	1	0	<Null>	<Null>	<Null>	<Null>	<Null>	<Null>	<Null>	<Null>	<Null>	<Null>	<Null>	<Null>	<Null>	<Null>	<Null>
9127	2019-07-16	09:35:00	0	0	0	0	0	0	1	0	<Null>	<Null>	<Null>	<Null>	<Null>	<Null>	<Null>	<Null>	<Null>	<Null>	<Null>	<Null>	<Null>	<Null>	<Null>	<Null>	<Null>	<Null>	<Null>	<Null>	<Null>	<Null>	<Null>	<Null>	<Null>	<Null>	<Null>	<Null>	<Null>	<Null>	<Null>	<Null>	<Null>	<Null>	<Null>	<Null>	<Null>	<Null>	<Null>
9127	2019-07-16	09:37:00	<Null>	<Null>	<Null>	<Null>	<Null>	<Null>	<Null>	<Null>	<Null>	<Null>	<Null>	<Null>	<Null>	<Null>	<Null>	<Null>	<Null>	<Null>	<Null>	<Null>	<Null>	<Null>	<Null>	<Null>	10	0	0	0	0	0	0	0	<Null>	<Null>	<Null>	<Null>	<Null>	<Null>	<Null>	<Null>	<Null>	<Null>	<Null>	<Null>	<Null>	<Null>	<Null>
9147	2019-07-16	10:35:00	<Null>	<Null>	<Null>	<Null>	<Null>	<Null>	<Null>	<Null>	<Null>	<Null>	<Null>	<Null>	<Null>	<Null>	<Null>	<Null>	0	0	0	0	0	0	1	0	<Null>	<Null>	<Null>	<Null>	<Null>	<Null>	<Null>	<Null>	<Null>	<Null>	<Null>	<Null>	<Null>	<Null>	<Null>	<Null>	<Null>	<Null>	<Null>	<Null>	<Null>	<Null>	<Null>
9147	2019-07-16	10:37:00	<Null>	<Null>	<Null>	<Null>	<Null>	<Null>	<Null>	<Null>	<Null>	<Null>	<Null>	<Null>	<Null>	<Null>	<Null>	<Null>	<Null>	<Null>	<Null>	<Null>	<Null>	<Null>	<Null>	<Null>	0	0	15	1.5	0	0	1	0	<Null>	<Null>	<Null>	<Null>	<Null>	<Null>	<Null>	<Null>	<Null>	<Null>	<Null>	<Null>	<Null>	<Null>	<Null>
9124	2019-07-16	10:55:00	<Null>	<Null>	<Null>	<Null>	<Null>	<Null>	<Null>	<Null>	<Null>	<Null>	<Null>	<Null>	<Null>	<Null>	<Null>	<Null>	<Null>	<Null>	<Null>	<Null>	<Null>	<Null>	<Null>	<Null>	0	0	0	0	0	0.1	0	0	<Null>	<Null>	<Null>	<Null>	<Null>	<Null>	<Null>	<Null>	<Null>	<Null>	<Null>	<Null>	<Null>	<Null>	<Null>
9124	2019-07-16	10:57:00	<Null>	<Null>	<Null>	<Null>	<Null>	<Null>	<Null>	<Null>	<Null>	<Null>	<Null>	<Null>	<Null>	<Null>	<Null>	<Null>	0	0	0	0	0	0	0	0	<Null>	<Null>	<Null>	<Null>	<Null>	<Null>	<Null>	<Null>	<Null>	<Null>	<Null>	<Null>	<Null>	<Null>	<Null>	<Null>	<Null>	<Null>	<Null>	<Null>	<Null>	<Null>	<Null>
9121	2019-07-16	11:12:00	<Null>	<Null>	<Null>	<Null>	<Null>	<Null>	<Null>	<Null>	<Null>	<Null>	<Null>	<Null>	<Null>	<Null>	<Null>	<Null>	0	0	0	0	0	0	0	0	<Null>	<Null>	<Null>	<Null>	<Null>	<Null>	<Null>	<Null>	<Null>	<Null>	<Null>	<Null>	<Null>	<Null>	<Null>	<Null>	<Null>	<Null>	<Null>	<Null>	<Null>	<Null>	<Null>
9121	2019-07-16	11:12:00	<Null>	<Null>	<Null>	<Null>	<Null>	<Null>	<Null>	<Null>	<Null>	<Null>	<Null>	<Null>	<Null>	<Null>	<Null>	<Null>	<Null>	<Null>	<Null>	<Null>	<Null>	<Null>	<Null>	<Null>	<Null>	<Null>	<Null>	<Null>	<Null>	<Null>	<Null>	<Null>	<Null>	<Null>	<Null>	<Null>	<Null>	<Null>	<Null>	<Null>	<Null>	<Null>	<Null>	<Null>	<Null>	<Null>	<Null>
9142	2019-07-16	11:54:00	<Null>	<Null>	<Null>	<Null>	<Null>	<Null>	<Null>	<Null>	<Null>	<Null>	<Null>	<Null>	<Null>	<Null>	<Null>	<Null>	<Null>	<Null>	<Null>	<Null>	<Null>	<Null>	<Null>	<Null>	0	0	15	1.5	0	0.1	1	1	<Null>	<Null>	<Null>	<Null>	<Null>	<Null>	<Null>	<Null>	<Null>	<Null>	<Null>	<Null>	<Null>	<Null>	<Null>
9141	2019-07-16	12:13:00	<Null>	<Null>	<Null>	<Null>	<Null>	<Null>	<Null>	<Null>	0	0	0	0	0	0.1	1	0	<Null>	<Null>	<Null>	<Null>	<Null>	<Null>	<Null>	<Null>	<Null>	<Null>	<Null>	<Null>	<Null>	<Null>	<Null>	<Null>	<Null>	<Null>	<Null>	<Null>	<Null>	<Null>	<Null>	<Null>	<Null>	<Null>	<Null>	<Null>	<Null>	<Null>	<Null>
9141	2019-07-16	12:13:00	<Null>	<Null>	<Null>	<Null>	<Null>	<Null>	<Null>	<Null>	<Null>	<Null>	<Null>	<Null>	<Null>	<Null>	<Null>	<Null>	<Null>	<Null>	<Null>	<Null>	<Null>	<Null>	<Null>	<Null>	0	0	10	5	2	0.1	1	0	<Null>	<Null>	<Null>	<Null>	<Null>	<Null>	<Null>	<Null>	<Null>	<Null>	<Null>	<Null>	<Null>	<Null>	<Null>
9142	2019-07-16	11:54:00	<Null>	<Null>	<Null>	<Null>	<Null>	<Null>	<Null>	<Null>	<Null>	<Null>	<Null>	<Null>	<Null>	<Null>	<Null>	<Null>	0	0	0	0	0	0.1	1	0	<Null>	<Null>	<Null>	<Null>	<Null>	<Null>	<Null>	<Null>	<Null>	<Null>	<Null>	<Null>	<Null>	<Null>	<Null>	<Null>	<Null>	<Null>	<Null>	<Null>	<Null>	<Null>	<Null>
9138	2019-07-16	10:00:00	<Null>	<Null>	<Null>	<Null>	<Null>	<Null>	<Null>	<Null>	<Null>	<Null>	<Null>	<Null>	<Null>	<Null>	<Null>	<Null>	<Null>	<Null>	<Null>	<Null>	<Null>	<Null>	<Null>	<Null>	2	0	25	0	0	0	1	0	<Null>	<Null>	<Null>	<Null>	<Null>	<Null>	<Null>	<Null>	<Null>	<Null>	<Null>	<Null>	<Null>	<Null>	<Null>
9138	2019-07-16	10:00:00	<Null>	<Null>	<Null>	<Null>	<Null>	<Null>	<Null>	<Null>	0	0	0	0	0.075	0	0	0	<Null>	<Null>	<Null>	<Null>	<Null>	<Null>	<Null>	<Null>	<Null>	<Null>	<Null>	<Null>	<Null>	<Null>	<Null>	<Null>	<Null>	<Null>	<Null>	<Null>	<Null>	<Null>	<Null>	<Null>	<Null>	<Null>	<Null>	<Null>	<Null>	<Null>	<Null>
9131	2019-07-16	10:20:00	0	0	0	0	0	0	0	0	<Null>	<Null>	<Null>	<Null>	<Null>	<Null>	<Null>	<Null>	<Null>	<Null>	<Null>	<Null>	<Null>	<Null>	<Null>	<Null>	<Null>	<Null>	<Null>	<Null>	<Null>	<Null>	<Null>	<Null>	<Null>	<Null>	<Null>	<Null>	<Null>	<Null>	<Null>	<Null>	<Null>	<Null>	<Null>	<Null>	<Null>	<Null>	<Null>
9131	2019-07-16	10:20:00	<Null>	<Null>	<Null>	<Null>	<Null>	<Null>	<Null>	<Null>	<Null>	<Null>	<Null>	<Null>	<Null>	<Null>	<Null>	<Null>	<Null>	<Null>	<Null>	<Null>	<Null>	<Null>	<Null>	<Null>	0	0	40	2	0	0.1	1	1	<Null>	<Null>	<Null>	<Null>	<Null>	<Null>	<Null>	<Null>	<Null>	<Null>	<Null>	<Null>	<Null>	<Null>	<Null>
9140	2019-07-16	11:02:00	0	0	0	0	0	0.1	1	0	<Null>	<Null>	<Null>	<Null>	<Null>	<Null>	<Null>	<Null>	<Null>	<Null>	<Null>	<Null>	<Null>	<Null>	<Null>	<Null>	<Null>	<Null>	<Null>	<Null>	<Null>	<Null>	<Null>	<Null>	<Null>	<Null>	<Null>	<Null>	<Null>	<Null>	<Null>	<Null>	<Null>	<Null>	<Null>	<Null>	<Null>	<Null>	<Null>
9140	2019-07-16	11:00:00	<Null>	<Null>	<Null>	<Null>	<Null>	<Null>	<Null>	<Null>	<Null>	<Null>	<Null>	<Null>	<Null>	<Null>	<Null>	<Null>	<Null>	<Null>	<Null>	<Null>	<Null>	<Null>	<Null>	<Null>	0	0	30	0	0	0	1	1	<Null>	<Null>	<Null>	<Null>	<Null>	<Null>	<Null>	<Null>	<Null>	<Null>	<Null>	<Null>	<Null>	<Null>	<Null>
9122	2019-07-16	14:00:00	<Null>	<Null>	<Null>	<Null>	<Null>	<Null>	<Null>	<Null>	<Null>	<Null>	<Null>	<Null>	<Null>	<Null>	<Null>	<Null>	<Null>	<Null>	<Null>	<Null>	<Null>	<Null>	<Null>	<Null>	2	0	0	0	0	0.1	1	0	<Null>	<Null>	<Null>	<Null>	<Null>	<Null>	<Null>	<Null>	<Null>	<Null>	<Null>	<Null>	<Null>	<Null>	<Null>
9144	2019-07-16	12:52:00	<Null>	<Null>	<Null>	<Null>	<Null>	<Null>	<Null>	<Null>	<Null>	<Null>	<Null>	<Null>	<Null>	<Null>	<Null>	<Null>	<Null>	<Null>	<Null>	<Null>	<Null>	<Null>	<Null>	<Null>	0	0	30	0	0	0	1	1	<Null>	<Null>	<Null>	<Null>	<Null>	<Null>	<Null>	<Null>	<Null>	<Null>	<Null>	<Null>	<Null>	<Null>	<Null>
9144	2019-07-16	12:52:00	0	0	0	0	0	0	1	0	<Null>	<Null>	<Null>	<Null>	<Null>	<Null>	<Null>	<Null>	<Null>	<Null>	<Null>	<Null>	<Null>	<Null>	<Null>	<Null>	<Null>	<Null>	<Null>	<Null>	<Null>	<Null>	<Null>	<Null>	<Null>	<Null>	<Null>	<Null>	<Null>	<Null>	<Null>	<Null>	<Null>	<Null>	<Null>	<Null>	<Null>	<Null>	<Null>
9123	2019-07-16	11:30:00	<Null>	<Null>	<Null>	<Null>	<Null>	<Null>	<Null>	<Null>	<Null>	<Null>	<Null>	<Null>	<Null>	<Null>	<Null>	<Null>	<Null>	<Null>	<Null>	<Null>	<Null>	<Null>	<Null>	<Null>	0	0	25	0	0	0	1	0	<Null>	<Null>	<Null>	<Null>	<Null>	<Null>	<Null>	<Null>	<Null>	<Null>	<Null>	<Null>	<Null>	<Null>	<Null>
9123	2019-07-16	11:30:00	0	0	0	0	0	0.1	0	0	<Null>	<Null>	<Null>	<Null>	<Null>	<Null>	<Null>	<Null>	<Null>	<Null>	<Null>	<Null>	<Null>	<Null>	<Null>	<Null>	<Null>	<Null>	<Null>	<Null>	<Null>	<Null>	<Null>	<Null>	<Null>	<Null>	<Null>	<Null>	<Null>	<Null>	<Null>	<Null>	<Null>	<Null>	<Null>	<Null>	<Null>	<Null>	<Null>
9145	2019-07-16	12:15:00	0	0	0	0	0	0	0	0	<Null>	<Null>	<Null>	<Null>	<Null>	<Null>	<Null>	<Null>	<Null>	<Null>	<Null>	<Null>	<Null>	<Null>	<Null>	<Null>	<Null>	<Null>	<Null>	<Null>	<Null>	<Null>	<Null>	<Null>	<Null>	<Null>	<Null>	<Null>	<Null>	<Null>	<Null>	<Null>	<Null>	<Null>	<Null>	<Null>	<Null>	<Null>	<Null>
9145	2019-07-16	12:15:00	<Null>	<Null>	<Null>	<Null>	<Null>	<Null>	<Null>	<Null>	<Null>	<Null>	<Null>	<Null>	<Null>	<Null>	<Null>	<Null>	<Null>	<Null>	<Null>	<Null>	<Null>	<Null>	<Null>	<Null>	0	0	25	0	0	0	1	1	<Null>	<Null>	<Null>	<Null>	<Null>	<Null>	<Null>	<Null>	<Null>	<Null>	<Null>	<Null>	<Null>	<Null>	<Null>
9122	2019-07-16	01:59:00	0	0	0	1.5	0	0.1	1	1	<Null>	<Null>	<Null>	<Null>	<Null>	<Null>	<Null>	<Null>	<Null>	<Null>	<Null>	<Null>	<Null>	<Null>	<Null>	<Null>	<Null>	<Null>	<Null>	<Null>	<Null>	<Null>	<Null>	<Null>	<Null>	<Null>	<Null>	<Null>	<Null>	<Null>	<Null>	<Null>	<Null>	<Null>	<Null>	<Null>	<Null>	<Null>	<Null>
9013	2019-07-03	10:42:00	<Null>	<Null>	<Null>	<Null>	<Null>	<Null>	<Null>	<Null>	<Null>	<Null>	<Null>	<Null>	<Null>	<Null>	<Null>	<Null>	<Null>	<Null>	<Null>	<Null>	<Null>	<Null>	<Null>	<Null>	0	0	0	1	0	0	<Null>	<Null>	<Null>	<Null>	<Null>	<Null>	<Null>	<Null>	<Null>	<Null>	<Null>	<Null>	<Null>	<Null>	<Null>	<Null>	<Null>
9013	2019-07-03	10:50:00	0	0	0	0.5	0	0	<Null>	<Null>	<Null>	<Null>	<Null>	<Null>	<Null>	<Null>	<Null>	<Null>	<Null>	<Null>	<Null>	<Null>	<Null>	<Null>	<Null>	<Null>	<Null>	<Null>	<Null>	<Null>	<Null>	<Null>	<Null>	<Null>	<Null>	<Null>	<Null>	<Null>	<Null>	<Null>	<Null>	<Null>	<Null>	<Null>	<Null>	<Null>	<Null>	<Null>	<Null>
9014	2019-07-03	11:00:00	<Null>	<Null>	<Null>	<Null>	<Null>	<Null>	<Null>	<Null>	<Null>	<Null>	<Null>	<Null>	<Null>	<Null>	<Null>	<Null>	<Null>	<Null>	<Null>	<Null>	<Null>	<Null>	<Null>	<Null>	<Null>	<Null>	<Null>	<Null>	<Null>	<Null>	<Null>	<Null>	<Null>	<Null>	<Null>	<Null>	<Null>	<Null>	<Null>	<Null>	<Null>	<Null>	<Null>	<Null>	<Null>	<Null>	<Null>
9014	2019-07-03	11:10:00	0	0	10	0	0	0	<Null>	<Null>	<Null>	<Null>	<Null>	<Null>	<Null>	<Null>	<Null>	<Null>	<Null>	<Null>	<Null>	<Null>	<Null>	<Null>	<Null>	<Null>	<Null>	<Null>	<Null>	<Null>	<Null>	<Null>	<Null>	<Null>	<Null>	<Null>	<Null>	<Null>	<Null>	<Null>	<Null>	<Null>	<Null>	<Null>	<Null>	<Null>	<Null>	<Null>	<Null>
9022	2019-07-03	12:00:00	<Null>	<Null>	<Null>	<Null>	<Null>	<Null>	<Null>	<Null>	0	0	5	0	0	0	<Null>	<Null>	<Null>	<Null>	<Null>	<Null>	<Null>	<Null>	<Null>	<Null>	<Null>	<Null>	<Null>	<Null>	<Null>	<Null>	<Null>	<Null>	<Null>	<Null>	<Null>	<Null>	<Null>	<Null>	<Null>	<Null>	<Null>	<Null>	<Null>	<Null>	<Null>	<Null>	<Null>
9022	2019-07-03	12:10:00	<Null>	<Null>	<Null>	<Null>	<Null>	<Null>	<Null>	<Null>	<Null>	<Null>	<Null>	<Null>	<Null>	<Null>	<Null>	<Null>	<Null>	<Null>	<Null>	<Null>	<Null>	<Null>	<Null>	<Null>	<Null>	<Null>	<Null>	<Null>	<Null>	<Null>	<Null>	<Null>	<Null>	<Null>	<Null>	<Null>	<Null>	<Null>	<Null>	<Null>	0	0	0	1	0.15	0	<Null>
9008	2019-07-03	12:30:00	<Null>	<Null>	<Null>	<Null>	<Null>	<Null>	<Null>	<Null>	<Null>	<Null>	<Null>	<Null>	<Null>	<Null>	<Null>	<Null>	<Null>	<Null>	<Null>	<Null>	<Null>	<Null>	<Null>	<Null>	<Null>	<Null>	<Null>	<Null>	<Null>	<Null>	<Null>	<Null>	<Null>	<Null>	<Null>	<Null>	<Null>	<Null>	<Null>	<Null>	0	0	0	2	0.15	0.1	<Null>
9008	2019-07-03	12:40:00	<Null>	<Null>	<Null>	<Null>	<Null>	<Null>	<Null>	<Null>	0	0	5	0	0	0.1	<Null>	<Null>	<Null>	<Null>	<Null>	<Null>	<Null>	<Null>	<Null>	<Null>	<Null>	<Null>	<Null>	<Null>	<Null>	<Null>	<Null>	<Null>	<Null>	<Null>	<Null>	<Null>	<Null>	<Null>	<Null>	<Null>	<Null>	<Null>	<Null>	<Null>	<Null>	<Null>	<Null>
9003	2019-07-03	13:00:00	<Null>	<Null>	<Null>	<Null>	<Null>	<Null>	<Null>	<Null>	<Null>	<Null>	<Null>	<Null>	<Null>	<Null>	<Null>	<Null>	<Null>	<Null>	<Null>	<Null>	<Null>	<Null>	<Null>	<Null>	<Null>	<Null>	<Null>	<Null>	<Null>	<Null>	<Null>	<Null>	0	0	0	1	0	0	<Null>	<Null>	<Null>	<Null>	<Null>	<Null>	<Null>	<Null>	<Null>
9003	2019-07-03	13:00:00	<Null>	<Null>	<Null>	<Null>	<Null>	<Null>	<Null>	<Null>	<Null>	<Null>	<Null>	<Null>	<Null>	<Null>	<Null>	<Null>	<Null>	<Null>	<Null>	<Null>	<Null>	<Null>	<Null>	<Null>	0	0	0	0	0	0	<Null>	<Null>	<Null>	<Null>	<Null>	<Null>	<Null>	<Null>	<Null>	<Null>	<Null>	<Null>	<Null>	<Null>	<Null>	<Null>	<Null>
9017	2019-07-03	10:39:00	<Null>	<Null>	<Null>	<Null>	<Null>	<Null>	<Null>	<Null>	<Null>	<Null>	<Null>	<Null>	<Null>	<Null>	<Null>	<Null>	<Null>	<Null>	<Null>	<Null>	<Null>	<Null>	<Null>	<Null>	<Null>	<Null>	<Null>	<Null>	<Null>	<Null>	<Null>	<Null>	<Null>	<Null>	<Null>	<Null>	<Null>	<Null>	<Null>	<Null>	0	0	0	0	0.15	0	<Null>
9017	2019-07-03	10:50:00	<Null>	<Null>	<Null>	<Null>	<Null>	<Null>	<Null>	<Null>	0	0	0	0	0	0	<Null>	<Null>	<Null>	<Null>	<Null>	<Null>	<Null>	<Null>	<Null>	<Null>	<Null>	<Null>	<Null>	<Null>	<Null>	<Null>	<Null>	<Null>	<Null>	<Null>	<Null>	<Null>	<Null>	<Null>	<Null>	<Null>	<Null>	<Null>	<Null>	<Null>	<Null>	<Null>	<Null>
9024	2019-07-03	11:22:00	<Null>	<Null>	<Null>	<Null>	<Null>	<Null>	<Null>	<Null>	<Null>	<Null>	<Null>	<Null>	<Null>	<Null>	<Null>	<Null>	<Null>	<Null>	<Null>	<Null>	<Null>	<Null>	<Null>	<Null>	<Null>	<Null>	<Null>	<Null>	<Null>	<Null>	<Null>	<Null>	<Null>	<Null>	<Null>	<Null>	<Null>	<Null>	<Null>	<Null>	0	0	0	0	0	0	<Null>
9024	2019-07-03	11:29:00	0	0	10	0	0	0.2	<Null>	<Null>	<Null>	<Null>	<Null>	<Null>	<Null>	<Null>	<Null>	<Null>	<Null>	<Null>	<Null>	<Null>	<Null>	<Null>	<Null>	<Null>	<Null>	<Null>	<Null>	<Null>	<Null>	<Null>	<Null>	<Null>	<Null>	<Null>	<Null>	<Null>	<Null>	<Null>	<Null>	<Null>	<Null>	<Null>	<Null>	<Null>	<Null>	<Null>	<Null>
9012	2019-07-03	12:09:00	<Null>	<Null>	<Null>	<Null>	<Null>	<Null>	<Null>	<Null>	<Null>	<Null>	<Null>	<Null>	<Null>	<Null>	<Null>	<Null>	<Null>	<Null>	<Null>	<Null>	<Null>	<Null>	<Null>	<Null>	<Null>	<Null>	<Null>	<Null>	<Null>	<Null>	<Null>	<Null>	<Null>	<Null>	<Null>	<Null>	<Null>	<Null>	<Null>	<Null>	<Null>	<Null>	<Null>	<Null>	<Null>	<Null>	<Null>
9012	2019-07-03	12:22:00	<Null>	<Null>	<Null>	<Null>	<Null>	<Null>	<Null>	<Null>	<Null>	<Null>	<Null>	<Null>	<Null>	<Null>	<Null>	<Null>	<Null>	<Null>	<Null>	<Null>	<Null>	<Null>	<Null>	<Null>	<Null>	<Null>	<Null>	<Null>	<Null>	<Null>	<Null>	<Null>	<Null>	<Null>	<Null>	<Null>	<Null>	<Null>	<Null>	<Null>	<Null>	<Null>	<Null>	<Null>	<Null>	<Null>	<Null>
9021	2019-07-03	12:43:00	<Null>	<Null>	<Null>	<Null>	<Null>	<Null>	<Null>	<Null>	<Null>	<Null>	<Null>	<Null>	<Null>	<Null>	<Null>	<Null>	<Null>	<Null>	<Null>	<Null>	<Null>	<Null>	<Null>	<Null>	<Null>	<Null>	<Null>	<Null>	<Null>	<Null>	<Null>	<Null>	<Null>	<Null>	<Null>	<Null>	<Null>	<Null>	<Null>	<Null>	<Null>	<Null>	<Null>	<Null>	<Null>	<Null>	<Null>
9021	2019-07-03	12:49:00	0	0	10	1	0	0.1	<Null>	<Null>	<Null>	<Null>	<Null>	<Null>	<Null>	<Null>	<Null>	<Null>	<Null>	<Null>	<Null>	<Null>	<Null>	<Null>	<Null>	<Null>	<Null>	<Null>	<Null>	<Null>	<Null>	<Null>	<Null>	<Null>	<Null>	<Null>	<Null>	<Null>	<Null>	<Null>	<Null>	<Null>	<Null>	<Null>	<Null>	<Null>	<Null>	<Null>	<Null>
9020	2019-07-03	13:52:00	<Null>	<Null>	<Null>	<Null>	<Null>	<Null>	<Null>	<Null>	0	0	5	0.5	0	0	<Null>	<Null>	<Null>	<Null>	<Null>	<Null>	<Null>	<Null>	<Null>	<Null>	<Null>	<Null>	<Null>	<Null>	<Null>	<Null>	<Null>	<Null>	<Null>	<Null>	<Null>	<Null>	<Null>	<Null>	<Null>	<Null>	<Null>	<Null>	<Null>	<Null>	<Null>	<Null>	<Null>
9020	2019-07-03	14:01:00	<Null>	<Null>	<Null>	<Null>	<Null>	<Null>	<Null>	<Null>	<Null>	<Null>	<Null>	<Null>	<Null>	<Null>	<Null>	<Null>	<Null>	<Null>	<Null>	<Null>	<Null>	<Null>	<Null>	<Null>	0	0	0	0.5	0	0	<Null>	<Null>	<Null>	<Null>	<Null>	<Null>	<Null>	<Null>	<Null>	<Null>	<Null>	<Null>	<Null>	<Null>	<Null>	<Null>	<Null>
9040	2019-07-08	11:10:00	<Null>	<Null>	<Null>	<Null>	<Null>	<Null>	<Null>	<Null>	<Null>	<Null>	<Null>	<Null>	<Null>	<Null>	<Null>	<Null>	<Null>	<Null>	<Null>	<Null>	<Null>	<Null>	<Null>	<Null>	<Null>	<Null>	N/A	2	0	0	<Null>	<Null>	<Null>	<Null>	<Null>	<Null>	<Null>	<Null>	<Null>	<Null>	<Null>	<Null>	<Null>	<Null>	<Null>	<Null>	<Null>
9040	2019-07-08	11:10:00	<Null>	<Null>	0	0	0	0	<Null>	<Null>	<Null>	<Null>	<Null>	<Null>	<Null>	<Null>	<Null>	<Null>	<Null>	<Null>	<Null>	<Null>	<Null>	<Null>	<Null>	<Null>	<Null>	<Null>	<Null>	<Null>	<Null>	<Null>	<Null>	<Null>	<Null>	<Null>	<Null>	<Null>	<Null>	<Null>	<Null>	<Null>	<Null>	<Null>	<Null>	<Null>	<Null>	<Null>	<Null>
9028	2019-07-08	11:27:00	<Null>	<Null>	<Null>	<Null>	<Null>	<Null>	<Null>	<Null>	<Null>	<Null>	<Null>	<Null>	<Null>	<Null>	<Null>	<Null>	<Null>	<Null>	<Null>	<Null>	<Null>	<Null>	<Null>	<Null>	<Null>	<Null>	N/A	1	0	0	<Null>	<Null>	<Null>	<Null>	<Null>	<Null>	<Null>	<Null>	<Null>	<Null>	<Null>	<Null>	<Null>	<Null>	<Null>	<Null>	<Null>
9028	2019-07-08	11:27:00	<Null>	<Null>	<Null>	<Null>	<Null>	<Null>	<Null>	<Null>	<Null>	<Null>	0	2	0	0	<Null>	<Null>	<Null>	<Null>	<Null>	<Null>	<Null>	<Null>	<Null>	<Null>	<Null>	<Null>	<Null>	<Null>	<Null>	<Null>	<Null>	<Null>	<Null>	<Null>	<Null>	<Null>	<Null>	<Null>	<Null>	<Null>	<Null>	<Null>	<Null>	<Null>	<Null>	<Null>	<Null>
9027	2019-07-08	11:49:00	<Null>	<Null>	0	0	0	0	<Null>	<Null>	<Null>	<Null>	<Null>	<Null>	<Null>	<Null>	<Null>	<Null>	<Null>	<Null>	<Null>	<Null>	<Null>	<Null>	<Null>	<Null>	<Null>	<Null>	<Null>	<Null>	<Null>	<Null>	<Null>	<Null>	<Null>	<Null>	<Null>	<Null>	<Null>	<Null>	<Null>	<Null>	<Null>	<Null>	<Null>	<Null>	<Null>	<Null>	<Null>
9027	2019-07-08	11:49:00	<Null>	<Null>	<Null>	<Null>	<Null>	<Null>	<Null>	<Null>	<Null>	<Null>	<Null>	<Null>	<Null>	<Null>	<Null>	<Null>	<Null>	<Null>	<Null>	<Null>	<Null>	<Null>	<Null>	<Null>	<Null>	<Null>	<Null>	<Null>	<Null>	<Null>	<Null>	<Null>	<Null>	<Null>	<Null>	<Null>	<Null>	<Null>	<Null>	<Null>	<Null>	<Null>	<Null>	<Null>	<Null>	<Null>	<Null>
9006	2019-07-08	12:40:00	<Null>	<Null>	<Null>	<Null>	<Null>	<Null>	<Null>	<Null>	<Null>	<Null>	<Null>	<Null>	<Null>	<Null>	<Null>	<Null>	<Null>	<Null>	<Null>	<Null>	<Null>	<Null>	<Null>	<Null>	<Null>	<Null>	<Null>	<Null>	<Null>	<Null>	<Null>	<Null>	<Null>	<Null>	<Null>	<Null>	<Null>	<Null>	<Null>	<Null>	<Null>	<Null>	<Null>	0	0	0	<Null>
9006	2019-07-08	12:40:00	<Null>	<Null>	<Null>	<Null>	<Null>	<Null>	<Null>	<Null>	<Null>	<Null>	0	0	0	0	<Null>	<Null>	<Null>	<Null>	<Null>	<Null>	<Null>	<Null>	<Null>	<Null>	<Null>	<Null>	<Null>	<Null>	<Null>	<Null>	<Null>	<Null>	<Null>	<Null>	<Null>	<Null>	<Null>	<Null>	<Null>	<Null>	<Null>	<Null>	<Null>	<Null>	<Null>	<Null>	<Null>
9004	2019-07-08	12:57:00	<Null>	<Null>	0	0	0	0	<Null>	<Null>	<Null>	<Null>	<Null>	<Null>	<Null>	<Null>	<Null>	<Null>	<Null>	<Null>	<Null>	<Null>	<Null>	<Null>	<Null>	<Null>	<Null>	<Null>	<Null>	<Null>	<Null>	<Null>	<Null>	<Null>	<Null>	<Null>	<Null>	<Null>	<Null>	<Null>	<Null>	<Null>	<Null>	<Null>	<Null>	<Null>	<Null>	<Null>	<Null>
9004	2019-07-08	13:00:00	<Null>	<Null>	<Null>	<Null>	<Null>	<Null>	<Null>	<Null>	<Null>	<Null>	<Null>	<Null>	<Null>	<Null>	<Null>	<Null>	<Null>	<Null>	<Null>	<Null>	<Null>	<Null>	<Null>	<Null>	<Null>	<Null>	<Null>	<Null>	<Null>	<Null>	<Null>	<Null>	<Null>	<Null>	<Null>	<Null>	<Null>	<Null>	<Null>	<Null>	<Null>	<Null>	<Null>	<Null>	<Null>	<Null>	<Null>
9023	2019-07-13	11:30:00	<Null>	<Null>	<Null>	<Null>	<Null>	<Null>	<Null>	<Null>	<Null>	<Null>	<Null>	<Null>	<Null>	<Null>	<Null>	<Null>	<Null>	<Null>	<Null>	<Null>	<Null>	<Null>	<Null>	<Null>	<Null>	<Null>	<Null>	<Null>	<Null>	<Null>	<Null>	<Null>	<Null>	<Null>	<Null>	<Null>	<Null>	<Null>	<Null>	<Null>	<Null>	<Null>	<Null>	0	0	0	<Null>
9023	2019-07-13	11:30:00	<Null>	<Null>	<Null>	<Null>	<Null>	<Null>	<Null>	<Null>	<Null>	<Null>	<Null>	<Null>	<Null>	<Null>	<Null>	<Null>	<Null>	<Null>	<Null>	<Null>	<Null>	<Null>	<Null>	<Null>	<Null>	<Null>	<Null>	<Null>	<Null>	<Null>	<Null>	<Null>	<Null>	<Null>	<Null>	<Null>	<Null>	<Null>	<Null>	<Null>	<Null>	<Null>	0	0	0	0.1	<Null>
9042	2019-07-13	12:08:00	<Null>	<Null>	2	0	0	0.1	<Null>	<Null>	<Null>	<Null>	<Null>	<Null>	<Null>	<Null>	<Null>	<Null>	<Null>	<Null>	<Null>	<Null>	<Null>	<Null>	<Null>	<Null>	<Null>	<Null>	<Null>	<Null>	<Null>	<Null>	<Null>	<Null>	<Null>	<Null>	<Null>	<Null>	<Null>	<Null>	<Null>	<Null>	<Null>	<Null>	<Null>	<Null>	<Null>	<Null>	<Null>
9042	2019-07-13	12:08:00	<Null>	<Null>	<Null>	<Null>	<Null>	<Null>	<Null>	<Null>	<Null>	<Null>	<Null>	<Null>	<Null>	<Null>	<Null>	<Null>	<Null>	<Null>	<Null>	<Null>	<Null>	<Null>	<Null>	<Null>	<Null>	<Null>	<Null>	<Null>	<Null>	<Null>	<Null>	<Null>	<Null>	<Null>	<Null>	<Null>	<Null>	<Null>	<Null>	<Null>	<Null>	<Null>	0	0	0.075	0	<Null>
9025	2019-07-13	13:14:00	<Null>	<Null>	<Null>	<Null>	<Null>	<Null>	<Null>	<Null>	<Null>	<Null>	<Null>	<Null>	<Null>	<Null>	<Null>	<Null>	<Null>	<Null>	N/A	0	0	0.1	<Null>	<Null>	<Null>	<Null>	<Null>	<Null>	<Null>	<Null>	<Null>	<Null>	<Null>	<Null>	<Null>	<Null>	<Null>	<Null>	<Null>	<Null>	<Null>	<Null>	<Null>	<Null>	<Null>	<Null>	<Null>
9025	2019-07-13	13:14:00	<Null>	<Null>	<Null>	<Null>	<Null>	<Null>	<Null>	<Null>	<Null>	<Null>	<Null>	<Null>	<Null>	<Null>	<Null>	<Null>	<Null>	<Null>	<Null>	<Null>	<Null>	<Null>	<Null>	<Null>	<Null>	<Null>	0	2	0	0.2	<Null>	<Null>	<Null>	<Null>	<Null>	<Null>	<Null>	<Null>	<Null>	<Null>	<Null>	<Null>	<Null>	<Null>	<Null>	<Null>	<Null>
9005	2019-07-08	10:34:00	<Null>	<Null>	3	0	0	0	<Null>	<Null>	<Null>	<Null>	<Null>	<Null>	<Null>	<Null>	<Null>	<Null>	<Null>	<Null>	<Null>	<Null>	<Null>	<Null>	<Null>	<Null>	<Null>	<Null>	<Null>	<Null>	<Null>	<Null>	<Null>	<Null>	<Null>	<Null>	<Null>	<Null>	<Null>	<Null>	<Null>	<Null>	<Null>	<Null>	<Null>	<Null>	<Null>	<Null>	<Null>
9005	2019-07-08	10:36:00	<Null>	<Null>	<Null>	<Null>	<Null>	<Null>	<Null>	<Null>	<Null>	<Null>	<Null>	<Null>	<Null>	<Null>	<Null>	<Null>	<Null>	<Null>	<Null>	<Null>	<Null>	<Null>	<Null>	<Null>	<Null>	<Null>	0	0	0	0	<Null>	<Null>	<Null>	<Null>	<Null>	<Null>	<Null>	<Null>	<Null>	<Null>	<Null>	<Null>	<Null>	<Null>	<Null>	<Null>	<Null>
9015	2019-07-08	10:56:00	<Null>	<Null>	<Null>	<Null>	<Null>	<Null>	<Null>	<Null>	<Null>	<Null>	5	0	0	0	<Null>	<Null>	<Null>	<Null>	<Null>	<Null>	<Null>	<Null>	<Null>	<Null>	<Null>	<Null>	<Null>	<Null>	<Null>	<Null>	<Null>	<Null>	<Null>	<Null>	<Null>	<Null>	<Null>	<Null>	<Null>	<Null>	<Null>	<Null>	<Null>	<Null>	<Null>	<Null>	<Null>
9015	2019-07-08	10:58:00	<Null>	<Null>	<Null>	<Null>	<Null>	<Null>	<Null>	<Null>	<Null>	<Null>	<Null>	<Null>	<Null>	<Null>	<Null>	<Null>	<Null>	<Null>	<Null>	<Null>	<Null>	<Null>	<Null>	<Null>	<Null>	<Null>	<Null>	<Null>	<Null>	<Null>	<Null>	<Null>	<Null>	<Null>	<Null>	<Null>	<Null>	<Null>	<Null>	<Null>	<Null>	<Null>	<Null>	<Null>	<Null>	<Null>	<Null>
9007	2019-07-08	11:34:00	<Null>	<Null>	<Null>	<Null>	<Null>	<Null>	<Null>	<Null>	<Null>	<Null>	<Null>	<Null>	<Null>	<Null>	<Null>	<Null>	<Null>	<Null>	<Null>	<Null>	<Null>	<Null>	<Null>	<Null>	<Null>	<Null>	<Null>	<Null>	<Null>	<Null>	<Null>	<Null>	<Null>	<Null>	0	0	0	0	<Null>	<Null>	<Null>	<Null>	<Null>	<Null>	<Null>	<Null>	<Null>
9007	2019-07-08	11:38:00	<Null>	<Null>	0	0	0	0	<Null>	<Null>	<Null>	<Null>	<Null>	<Null>	<Null>	<Null>	<Null>	<Null>	<Null>	<Null>	<Null>	<Null>	<Null>	<Null>	<Null>	<Null>	<Null>	<Null>	<Null>	<Null>	<Null>	<Null>	<Null>	<Null>	<Null>	<Null>	<Null>	<Null>	<Null>	<Null>	<Null>	<Null>	<Null>	<Null>	<Null>	<Null>	<Null>	<Null>	<Null>
9031	2019-07-08	11:45:00	<Null>	<Null>	<Null>	<Null>	<Null>	<Null>	<Null>	<Null>	<Null>	<Null>	<Null>	<Null>	<Null>	<Null>	<Null>	<Null>	<Null>	<Null>	<Null>	<Null>	<Null>	<Null>	<Null>	<Null>	<Null>	<Null>	0	0	0	0	<Null>	<Null>	<Null>	<Null>	<Null>	<Null>	<Null>	<Null>	<Null>	<Null>	<Null>	<Null>	<Null>	<Null>	<Null>	<Null>	<Null>
9031	2019-07-08	11:47:00	<Null>	<Null>	<Null>	<Null>	<Null>	<Null>	<Null>	<Null>	<Null>	<Null>	10	0	0	0	<Null>	<Null>	<Null>	<Null>	<Null>	<Null>	<Null>	<Null>	<Null>	<Null>	<Null>	<Null>	<Null>	<Null>	<Null>	<Null>	<Null>	<Null>	<Null>	<Null>	<Null>	<Null>	<Null>	<Null>	<Null>	<Null>	<Null>	<Null>	<Null>	<Null>	<Null>	<Null>	<Null>
9018	2019-07-08	12:20:00	<Null>	<Null>	<Null>	<Null>	<Null>	<Null>	<Null>	<Null>	<Null>	<Null>	5	0	0	0	<Null>	<Null>	<Null>	<Null>	<Null>	<Null>	<Null>	<Null>	<Null>	<Null>	<Null>	<Null>	<Null>	<Null>	<Null>	<Null>	<Null>	<Null>	<Null>	<Null>	<Null>	<Null>	<Null>	<Null>	<Null>	<Null>	<Null>	<Null>	<Null>	<Null>	<Null>	<Null>	<Null>
9018	2019-07-08	12:25:00	<Null>	<Null>	<Null>	<Null>	<Null>	<Null>	<Null>	<Null>	<Null>	<Null>	<Null>	<Null>	<Null>	<Null>	<Null>	<Null>	<Null>	<Null>	<Null>	<Null>	<Null>	<Null>	<Null>	<Null>	<Null>	<Null>	<Null>	<Null>	<Null>	<Null>	<Null>	<Null>	<Null>	<Null>	<Null>	<Null>	<Null>	<Null>	<Null>	<Null>	<Null>	<Null>	0	2	0.2	0	<Null>
9002	2019-07-08	12:40:00	<Null>	<Null>	20	0	0	0	<Null>	<Null>	<Null>	<Null>	<Null>	<Null>	<Null>	<Null>	<Null>	<Null>	<Null>	<Null>	<Null>	<Null>	<Null>	<Null>	<Null>	<Null>	<Null>	<Null>	<Null>	<Null>	<Null>	<Null>	<Null>	<Null>	<Null>	<Null>	<Null>	<Null>	<Null>	<Null>	<Null>	<Null>	<Null>	<Null>	<Null>	<Null>	<Null>	<Null>	<Null>
9002	2019-07-08	12:42:00	<Null>	<Null>	<Null>	<Null>	<Null>	<Null>	<Null>	<Null>	<Null>	<Null>	0	0	0	0	<Null>	<Null>	<Null>	<Null>	<Null>	<Null>	<Null>	<Null>	<Null>	<Null>	<Null>	<Null>	<Null>	<Null>	<Null>	<Null>	<Null>	<Null>	<Null>	<Null>	<Null>	<Null>	<Null>	<Null>	<Null>	<Null>	<Null>	<Null>	<Null>	<Null>	<Null>	<Null>	<Null>
9010	2019-07-08	10:33:00	<Null>	<Null>	<Null>	<Null>	<Null>	<Null>	<Null>	<Null>	<Null>	<Null>	5	0	0	0	<Null>	<Null>	<Null>	<Null>	<Null>	<Null>	<Null>	<Null>	<Null>	<Null>	<Null>	<Null>	<Null>	<Null>	<Null>	<Null>	<Null>	<Null>	<Null>	<Null>	<Null>	<Null>	<Null>	<Null>	<Null>	<Null>	<Null>	<Null>	<Null>	<Null>	<Null>	<Null>	<Null>
9010	2019-07-08	10:38:00	<Null>	<Null>	<Null>	<Null>	<Null>	<Null>	<Null>	<Null>	<Null>	<Null>	<Null>	<Null>	<Null>	<Null>	<Null>	<Null>	<Null>	<Null>	<Null>	<Null>	<Null>	<Null>	<Null>	<Null>	<Null>	<Null>	0	0	0	0	<Null>	<Null>	<Null>	<Null>	<Null>	<Null>	<Null>	<Null>	<Null>	<Null>	<Null>	<Null>	<Null>	<Null>	<Null>	<Null>	<Null>
9026	2019-07-08	10:54:00	<Null>	<Null>	<Null>	<Null>	<Null>	<Null>	<Null>	<Null>	<Null>	<Null>	<Null>	<Null>	<Null>	<Null>	<Null>	<Null>	<Null>	<Null>	<Null>	<Null>	<Null>	<Null>	<Null>	<Null>	<Null>	<Null>	<Null>	<Null>	<Null>	<Null>	<Null>	<Null>	<Null>	<Null>	<Null>	<Null>	<Null>	<Null>	<Null>	<Null>	<Null>	<Null>	<Null>	<Null>	<Null>	<Null>	<Null>
9026	2019-07-08	11:05:00	<Null>	<Null>	<Null>	<Null>	<Null>	<Null>	<Null>	<Null>	<Null>	<Null>	<Null>	<Null>	<Null>	<Null>	<Null>	<Null>	<Null>	<Null>	<Null>	<Null>	<Null>	<Null>	<Null>	<Null>	<Null>	<Null>	<Null>	<Null>	<Null>	<Null>	<Null>	<Null>	<Null>	<Null>	<Null>	<Null>	<Null>	<Null>	<Null>	<Null>	<Null>	<Null>	<Null>	<Null>	<Null>	<Null>	<Null>
9030	2019-07-08	11:20:00	<Null>	<Null>	<Null>	<Null>	<Null>	<Null>	<Null>	<Null>	<Null>	<Null>	10	0	0	0	<Null>	<Null>	<Null>	<Null>	<Null>	<Null>	<Null>	<Null>	<Null>	<Null>	<Null>	<Null>	<Null>	<Null>	<Null>	<Null>	<Null>	<Null>	<Null>	<Null>	<Null>	<Null>	<Null>	<Null>	<Null>	<Null>	<Null>	<Null>	<Null>	<Null>	<Null>	<Null>	<Null>
9030	2019-07-08	11:28:00	<Null>	<Null>	<Null>	<Null>	<Null>	<Null>	<Null>	<Null>	<Null>	<Null>	<Null>	<Null>	<Null>	<Null>	<Null>	<Null>	<Null>	<Null>	0	0.5	0	0	<Null>	<Null>	<Null>	<Null>	<Null>	<Null>	<Null>	<Null>	<Null>	<Null>	<Null>	<Null>	<Null>	<Null>	<Null>	<Null>	<Null>	<Null>	<Null>	<Null>	<Null>	<Null>	<Null>	<Null>	<Null>
9019	2019-07-08	11:39:00	<Null>	<Null>	3	1	0	0	<Null>	<Null>	<Null>	<Null>	<Null>	<Null>	<Null>	<Null>	<Null>	<Null>	<Null>	<Null>	<Null>	<Null>	<Null>	<Null>	<Null>	<Null>	<Null>	<Null>	<Null>	<Null>	<Null>	<Null>	<Null>	<Null>	<Null>	<Null>	<Null>	<Null>	<Null>	<Null>	<Null>	<Null>	<Null>	<Null>	<Null>	<Null>	<Null>	<Null>	<Null>
9019	2019-07-08	11:43:00	<Null>	<Null>	<Null>	<Null>	<Null>	<Null>	<Null>	<Null>	<Null>	<Null>	<Null>	<Null>	<Null>	<Null>	<Null>	<Null>	<Null>	<Null>	<Null>	<Null>	<Null>	<Null>	<Null>	<Null>	<Null>	<Null>	<Null>	<Null>	<Null>	<Null>	<Null>	<Null>	<Null>	<Null>	<Null>	<Null>	<Null>	<Null>	<Null>	<Null>	<Null>	<Null>	0	1	0	0	<Null>
9032	2019-07-08	12:03:00	<Null>	<Null>	<Null>	<Null>	<Null>	<Null>	<Null>	<Null>	<Null>	<Null>	3	0.5	0	0	<Null>	<Null>	<Null>	<Null>	<Null>	<Null>	<Null>	<Null>	<Null>	<Null>	<Null>	<Null>	<Null>	<Null>	<Null>	<Null>	<Null>	<Null>	<Null>	<Null>	<Null>	<Null>	<Null>	<Null>	<Null>	<Null>	<Null>	<Null>	<Null>	<Null>	<Null>	<Null>	<Null>
9032	2019-07-08	12:10:00	<Null>	<Null>	<Null>	<Null>	<Null>	<Null>	<Null>	<Null>	<Null>	<Null>	0	0	0	0	<Null>	<Null>	<Null>	<Null>	<Null>	<Null>	<Null>	<Null>	<Null>	<Null>	<Null>	<Null>	<Null>	<Null>	<Null>	<Null>	<Null>	<Null>	<Null>	<Null>	<Null>	<Null>	<Null>	<Null>	<Null>	<Null>	<Null>	<Null>	<Null>	<Null>	<Null>	<Null>	<Null>
9033	2019-07-08	12:59:00	<Null>	<Null>	<Null>	<Null>	<Null>	<Null>	<Null>	<Null>	<Null>	<Null>	5	0	0	0	<Null>	<Null>	<Null>	<Null>	<Null>	<Null>	<Null>	<Null>	<Null>	<Null>	<Null>	<Null>	<Null>	<Null>	<Null>	<Null>	<Null>	<Null>	<Null>	<Null>	<Null>	<Null>	<Null>	<Null>	<Null>	<Null>	<Null>	<Null>	<Null>	<Null>	<Null>	<Null>	<Null>
9033	2019-07-08	13:07:00	<Null>	<Null>	<Null>	<Null>	<Null>	<Null>	<Null>	<Null>	<Null>	<Null>	<Null>	<Null>	<Null>	<Null>	<Null>	<Null>	<Null>	<Null>	<Null>	<Null>	<Null>	<Null>	<Null>	<Null>	<Null>	<Null>	<Null>	<Null>	<Null>	<Null>	<Null>	<Null>	<Null>	<Null>	<Null>	<Null>	<Null>	<Null>	<Null>	<Null>	<Null>	<Null>	<Null>	<Null>	<Null>	<Null>	<Null>
9001	2019-07-08	14:15:00	<Null>	<Null>	<Null>	<Null>	<Null>	<Null>	<Null>	<Null>	<Null>	<Null>	<Null>	<Null>	<Null>	<Null>	<Null>	<Null>	<Null>	<Null>	0	0	0	0	<Null>	<Null>	<Null>	<Null>	<Null>	<Null>	<Null>	<Null>	<Null>	<Null>	<Null>	<Null>	<Null>	<Null>	<Null>	<Null>	<Null>	<Null>	<Null>	<Null>	<Null>	<Null>	<Null>	<Null>	<Null>
9001	2019-07-08	14:21:00	<Null>	<Null>	<Null>	<Null>	<Null>	<Null>	<Null>	<Null>	<Null>	<Null>	<Null>	<Null>	<Null>	<Null>	<Null>	<Null>	<Null>	<Null>	<Null>	<Null>	<Null>	<Null>	<Null>	<Null>	<Null>	<Null>	<Null>	<Null>	<Null>	<Null>	<Null>	<Null>	<Null>	<Null>	<Null>	<Null>	<Null>	<Null>	<Null>	<Null>	<Null>	<Null>	3	0	0	0	<Null>
9007	2019-07-22	13:27:00	<Null>	<Null>	<Null>	<Null>	<Null>	<Null>	<Null>	<Null>	<Null>	<Null>	<Null>	<Null>	<Null>	<Null>	<Null>	<Null>	0	0	<Null>	<Null>	<Null>	<Null>	1	0	<Null>	<Null>	<Null>	<Null>	<Null>	<Null>	<Null>	<Null>	<Null>	<Null>	<Null>	<Null>	<Null>	<Null>	<Null>	<Null>	<Null>	<Null>	<Null>	<Null>	<Null>	<Null>	<Null>
9007	2019-07-22	13:30:00	<Null>	<Null>	<Null>	<Null>	<Null>	<Null>	<Null>	<Null>	<Null>	<Null>	<Null>	<Null>	<Null>	<Null>	<Null>	<Null>	<Null>	<Null>	<Null>	<Null>	<Null>	<Null>	<Null>	<Null>	0	0	<Null>	<Null>	<Null>	<Null>	1	1	<Null>	<Null>	<Null>	<Null>	<Null>	<Null>	<Null>	<Null>	<Null>	<Null>	<Null>	<Null>	<Null>	<Null>	<Null>
9031	2019-07-22	13:36:00	<Null>	<Null>	<Null>	<Null>	<Null>	<Null>	<Null>	<Null>	0	0	<Null>	<Null>	<Null>	<Null>	1	0	<Null>	<Null>	<Null>	<Null>	<Null>	<Null>	<Null>	<Null>	<Null>	<Null>	<Null>	<Null>	<Null>	<Null>	<Null>	<Null>	<Null>	<Null>	<Null>	<Null>	<Null>	<Null>	<Null>	<Null>	<Null>	<Null>	<Null>	<Null>	<Null>	<Null>	<Null>
9031	2019-07-22	13:38:00	<Null>	<Null>	<Null>	<Null>	<Null>	<Null>	<Null>	<Null>	<Null>	<Null>	<Null>	<Null>	<Null>	<Null>	<Null>	<Null>	<Null>	<Null>	<Null>	<Null>	<Null>	<Null>	<Null>	<Null>	0	0	<Null>	<Null>	<Null>	<Null>	1	1	<Null>	<Null>	<Null>	<Null>	<Null>	<Null>	<Null>	<Null>	<Null>	<Null>	<Null>	<Null>	<Null>	<Null>	<Null>
9024	2019-07-22	13:54:00	<Null>	<Null>	<Null>	<Null>	<Null>	<Null>	<Null>	<Null>	<Null>	<Null>	<Null>	<Null>	<Null>	<Null>	<Null>	<Null>	<Null>	<Null>	<Null>	<Null>	<Null>	<Null>	<Null>	<Null>	<Null>	<Null>	<Null>	<Null>	<Null>	<Null>	<Null>	<Null>	<Null>	<Null>	<Null>	<Null>	<Null>	<Null>	<Null>	<Null>	0	0	<Null>	<Null>	<Null>	<Null>	1
9024	2019-07-22	13:56:00	<Null>	<Null>	<Null>	<Null>	<Null>	<Null>	<Null>	<Null>	0	0	<Null>	<Null>	<Null>	<Null>	1	0	<Null>	<Null>	<Null>	<Null>	<Null>	<Null>	<Null>	<Null>	<Null>	<Null>	<Null>	<Null>	<Null>	<Null>	<Null>	<Null>	<Null>	<Null>	<Null>	<Null>	<Null>	<Null>	<Null>	<Null>	<Null>	<Null>	<Null>	<Null>	<Null>	<Null>	<Null>
9021	2019-07-22	14:06:00	<Null>	<Null>	<Null>	<Null>	<Null>	<Null>	<Null>	<Null>	<Null>	<Null>	<Null>	<Null>	<Null>	<Null>	<Null>	<Null>	<Null>	<Null>	<Null>	<Null>	<Null>	<Null>	<Null>	<Null>	<Null>	<Null>	<Null>	<Null>	<Null>	<Null>	<Null>	<Null>	<Null>	<Null>	<Null>	<Null>	<Null>	<Null>	<Null>	<Null>	0	0	<Null>	<Null>	<Null>	<Null>	1
9021	2019-07-22	14:09:00	<Null>	<Null>	<Null>	<Null>	<Null>	<Null>	<Null>	<Null>	0	0	<Null>	<Null>	<Null>	<Null>	1	1	<Null>	<Null>	<Null>	<Null>	<Null>	<Null>	<Null>	<Null>	<Null>	<Null>	<Null>	<Null>	<Null>	<Null>	<Null>	<Null>	<Null>	<Null>	<Null>	<Null>	<Null>	<Null>	<Null>	<Null>	<Null>	<Null>	<Null>	<Null>	<Null>	<Null>	<Null>
9018	2019-07-22	14:21:00	<Null>	<Null>	<Null>	<Null>	<Null>	<Null>	<Null>	<Null>	0	0	<Null>	<Null>	<Null>	<Null>	1	0	<Null>	<Null>	<Null>	<Null>	<Null>	<Null>	<Null>	<Null>	<Null>	<Null>	<Null>	<Null>	<Null>	<Null>	<Null>	<Null>	<Null>	<Null>	<Null>	<Null>	<Null>	<Null>	<Null>	<Null>	<Null>	<Null>	<Null>	<Null>	<Null>	<Null>	<Null>
9018	2019-07-22	14:23:00	<Null>	<Null>	<Null>	<Null>	<Null>	<Null>	<Null>	<Null>	<Null>	<Null>	<Null>	<Null>	<Null>	<Null>	<Null>	<Null>	<Null>	<Null>	<Null>	<Null>	<Null>	<Null>	<Null>	<Null>	<Null>	<Null>	<Null>	<Null>	<Null>	<Null>	<Null>	<Null>	<Null>	<Null>	<Null>	<Null>	<Null>	<Null>	<Null>	<Null>	0	0	<Null>	<Null>	<Null>	<Null>	1
9002	2019-07-22	14:41:00	<Null>	<Null>	<Null>	<Null>	<Null>	<Null>	<Null>	<Null>	0	0	<Null>	<Null>	<Null>	<Null>	1	0	<Null>	<Null>	<Null>	<Null>	<Null>	<Null>	<Null>	<Null>	<Null>	<Null>	<Null>	<Null>	<Null>	<Null>	<Null>	<Null>	<Null>	<Null>	<Null>	<Null>	<Null>	<Null>	<Null>	<Null>	<Null>	<Null>	<Null>	<Null>	<Null>	<Null>	<Null>
9002	2019-07-22	14:41:00	<Null>	<Null>	<Null>	<Null>	<Null>	<Null>	<Null>	<Null>	<Null>	<Null>	<Null>	<Null>	<Null>	<Null>	<Null>	<Null>	<Null>	<Null>	<Null>	<Null>	<Null>	<Null>	<Null>	<Null>	<Null>	<Null>	<Null>	<Null>	<Null>	<Null>	<Null>	<Null>	<Null>	<Null>	<Null>	<Null>	<Null>	<Null>	<Null>	<Null>	0	0	<Null>	<Null>	<Null>	<Null>	1
9008	2019-07-22	15:54:00	<Null>	<Null>	<Null>	<Null>	<Null>	<Null>	<Null>	<Null>	0	0	<Null>	<Null>	<Null>	<Null>	1	0	<Null>	<Null>	<Null>	<Null>	<Null>	<Null>	<Null>	<Null>	<Null>	<Null>	<Null>	<Null>	<Null>	<Null>	<Null>	<Null>	<Null>	<Null>	<Null>	<Null>	<Null>	<Null>	<Null>	<Null>	<Null>	<Null>	<Null>	<Null>	<Null>	<Null>	<Null>
9008	2019-07-22	15:56:00	<Null>	<Null>	<Null>	<Null>	<Null>	<Null>	<Null>	<Null>	<Null>	<Null>	<Null>	<Null>	<Null>	<Null>	<Null>	<Null>	<Null>	<Null>	<Null>	<Null>	<Null>	<Null>	<Null>	<Null>	<Null>	<Null>	<Null>	<Null>	<Null>	<Null>	<Null>	<Null>	<Null>	<Null>	<Null>	<Null>	<Null>	<Null>	<Null>	<Null>	0	0	<Null>	<Null>	<Null>	<Null>	1
9023	2019-07-22	13:05:00	<Null>	<Null>	<Null>	<Null>	<Null>	<Null>	<Null>	<Null>	0	0	<Null>	<Null>	<Null>	<Null>	1	0	<Null>	<Null>	<Null>	<Null>	<Null>	<Null>	<Null>	<Null>	<Null>	<Null>	<Null>	<Null>	<Null>	<Null>	<Null>	<Null>	<Null>	<Null>	<Null>	<Null>	<Null>	<Null>	<Null>	<Null>	<Null>	<Null>	<Null>	<Null>	<Null>	<Null>	<Null>
9023	2019-07-22	13:05:00	<Null>	<Null>	<Null>	<Null>	<Null>	<Null>	<Null>	<Null>	<Null>	<Null>	<Null>	<Null>	<Null>	<Null>	<Null>	<Null>	<Null>	<Null>	<Null>	<Null>	<Null>	<Null>	<Null>	<Null>	<Null>	<Null>	<Null>	<Null>	<Null>	<Null>	<Null>	<Null>	<Null>	<Null>	<Null>	<Null>	<Null>	<Null>	<Null>	<Null>	0	0	<Null>	<Null>	<Null>	<Null>	1
9030	2019-07-22	13:30:00	<Null>	<Null>	<Null>	<Null>	<Null>	<Null>	<Null>	<Null>	<Null>	<Null>	<Null>	<Null>	<Null>	<Null>	<Null>	<Null>	0	0	<Null>	<Null>	<Null>	<Null>	1	0	<Null>	<Null>	<Null>	<Null>	<Null>	<Null>	<Null>	<Null>	<Null>	<Null>	<Null>	<Null>	<Null>	<Null>	<Null>	<Null>	<Null>	<Null>	<Null>	<Null>	<Null>	<Null>	<Null>
9030	2019-07-22	13:30:00	<Null>	<Null>	<Null>	<Null>	<Null>	<Null>	<Null>	<Null>	0	0	<Null>	<Null>	<Null>	<Null>	1	0	<Null>	<Null>	<Null>	<Null>	<Null>	<Null>	<Null>	<Null>	<Null>	<Null>	<Null>	<Null>	<Null>	<Null>	<Null>	<Null>	<Null>	<Null>	<Null>	<Null>	<Null>	<Null>	<Null>	<Null>	<Null>	<Null>	<Null>	<Null>	<Null>	<Null>	<Null>
9042	2019-07-22	13:40:00	<Null>	<Null>	<Null>	<Null>	<Null>	<Null>	<Null>	<Null>	<Null>	<Null>	<Null>	<Null>	<Null>	<Null>	<Null>	<Null>	0	0	<Null>	<Null>	<Null>	<Null>	1	1	<Null>	<Null>	<Null>	<Null>	<Null>	<Null>	<Null>	<Null>	<Null>	<Null>	<Null>	<Null>	<Null>	<Null>	<Null>	<Null>	<Null>	<Null>	<Null>	<Null>	<Null>	<Null>	<Null>
9042	2019-07-22	13:40:00	<Null>	<Null>	<Null>	<Null>	<Null>	<Null>	<Null>	<Null>	<Null>	<Null>	<Null>	<Null>	<Null>	<Null>	<Null>	<Null>	<Null>	<Null>	<Null>	<Null>	<Null>	<Null>	<Null>	<Null>	0	0	<Null>	<Null>	<Null>	<Null>	1	1	<Null>	<Null>	<Null>	<Null>	<Null>	<Null>	<Null>	<Null>	<Null>	<Null>	<Null>	<Null>	<Null>	<Null>	<Null>
9026	2019-07-22	14:02:00	<Null>	<Null>	<Null>	<Null>	<Null>	<Null>	<Null>	<Null>	<Null>	<Null>	<Null>	<Null>	<Null>	<Null>	<Null>	<Null>	<Null>	<Null>	<Null>	<Null>	<Null>	<Null>	<Null>	<Null>	<Null>	<Null>	<Null>	<Null>	<Null>	<Null>	<Null>	<Null>	<Null>	<Null>	<Null>	<Null>	<Null>	<Null>	<Null>	<Null>	0	0	<Null>	<Null>	<Null>	<Null>	1
9026	2019-07-22	14:02:00	<Null>	<Null>	<Null>	<Null>	<Null>	<Null>	<Null>	<Null>	<Null>	<Null>	<Null>	<Null>	<Null>	<Null>	<Null>	<Null>	<Null>	<Null>	<Null>	<Null>	<Null>	<Null>	<Null>	<Null>	<Null>	<Null>	<Null>	<Null>	<Null>	<Null>	<Null>	<Null>	<Null>	<Null>	<Null>	<Null>	<Null>	<Null>	<Null>	<Null>	<Null>	<Null>	<Null>	<Null>	<Null>	<Null>	<Null>
9027	2019-07-22	14:26:00	<Null>	<Null>	<Null>	<Null>	<Null>	<Null>	<Null>	<Null>	0	0	<Null>	<Null>	<Null>	<Null>	1	0	<Null>	<Null>	<Null>	<Null>	<Null>	<Null>	<Null>	<Null>	<Null>	<Null>	<Null>	<Null>	<Null>	<Null>	<Null>	<Null>	<Null>	<Null>	<Null>	<Null>	<Null>	<Null>	<Null>	<Null>	<Null>	<Null>	<Null>	<Null>	<Null>	<Null>	<Null>
9027	2019-07-22	14:26:00	<Null>	<Null>	<Null>	<Null>	<Null>	<Null>	<Null>	<Null>	<Null>	<Null>	<Null>	<Null>	<Null>	<Null>	<Null>	<Null>	<Null>	<Null>	<Null>	<Null>	<Null>	<Null>	<Null>	<Null>	<Null>	<Null>	<Null>	<Null>	<Null>	<Null>	<Null>	<Null>	<Null>	<Null>	<Null>	<Null>	<Null>	<Null>	<Null>	<Null>	0	0	<Null>	<Null>	<Null>	<Null>	1
9004	2019-07-22	14:26:00	<Null>	<Null>	<Null>	<Null>	<Null>	<Null>	<Null>	<Null>	0	0	<Null>	<Null>	<Null>	<Null>	0	0	<Null>	<Null>	<Null>	<Null>	<Null>	<Null>	<Null>	<Null>	<Null>	<Null>	<Null>	<Null>	<Null>	<Null>	<Null>	<Null>	<Null>	<Null>	<Null>	<Null>	<Null>	<Null>	<Null>	<Null>	<Null>	<Null>	<Null>	<Null>	<Null>	<Null>	<Null>
9004	2019-07-22	14:26:00	<Null>	<Null>	<Null>	<Null>	<Null>	<Null>	<Null>	<Null>	<Null>	<Null>	<Null>	<Null>	<Null>	<Null>	<Null>	<Null>	<Null>	<Null>	<Null>	<Null>	<Null>	<Null>	<Null>	<Null>	<Null>	<Null>	<Null>	<Null>	<Null>	<Null>	<Null>	<Null>	<Null>	<Null>	<Null>	<Null>	<Null>	<Null>	<Null>	<Null>	0	0	<Null>	<Null>	<Null>	<Null>	1
9020	2019-07-22	15:01:00	<Null>	<Null>	<Null>	<Null>	<Null>	<Null>	<Null>	<Null>	<Null>	<Null>	<Null>	<Null>	<Null>	<Null>	<Null>	<Null>	<Null>	<Null>	<Null>	<Null>	<Null>	<Null>	<Null>	<Null>	<Null>	<Null>	<Null>	<Null>	<Null>	<Null>	<Null>	<Null>	<Null>	<Null>	<Null>	<Null>	<Null>	<Null>	<Null>	<Null>	0	0	<Null>	<Null>	<Null>	<Null>	1
9020	2019-07-22	15:01:00	<Null>	<Null>	<Null>	<Null>	<Null>	<Null>	<Null>	<Null>	0	0	<Null>	<Null>	<Null>	<Null>	0	0	<Null>	<Null>	<Null>	<Null>	<Null>	<Null>	<Null>	<Null>	<Null>	<Null>	<Null>	<Null>	<Null>	<Null>	<Null>	<Null>	<Null>	<Null>	<Null>	<Null>	<Null>	<Null>	<Null>	<Null>	<Null>	<Null>	<Null>	<Null>	<Null>	<Null>	<Null>
9032	2019-07-22	13:10:00	<Null>	<Null>	<Null>	<Null>	<Null>	<Null>	<Null>	<Null>	0	0	<Null>	<Null>	<Null>	<Null>	1	0	<Null>	<Null>	<Null>	<Null>	<Null>	<Null>	<Null>	<Null>	<Null>	<Null>	<Null>	<Null>	<Null>	<Null>	<Null>	<Null>	<Null>	<Null>	<Null>	<Null>	<Null>	<Null>	<Null>	<Null>	<Null>	<Null>	<Null>	<Null>	<Null>	<Null>	<Null>
9032	2019-07-22	13:10:00	<Null>	<Null>	<Null>	<Null>	<Null>	<Null>	<Null>	<Null>	0	0	<Null>	<Null>	<Null>	<Null>	1	0	<Null>	<Null>	<Null>	<Null>	<Null>	<Null>	<Null>	<Null>	<Null>	<Null>	<Null>	<Null>	<Null>	<Null>	<Null>	<Null>	<Null>	<Null>	<Null>	<Null>	<Null>	<Null>	<Null>	<Null>	<Null>	<Null>	<Null>	<Null>	<Null>	<Null>	<Null>
9019	2019-07-22	13:26:00	<Null>	<Null>	<Null>	<Null>	<Null>	<Null>	<Null>	<Null>	0	0	<Null>	<Null>	<Null>	<Null>	1	1	<Null>	<Null>	<Null>	<Null>	<Null>	<Null>	<Null>	<Null>	<Null>	<Null>	<Null>	<Null>	<Null>	<Null>	<Null>	<Null>	<Null>	<Null>	<Null>	<Null>	<Null>	<Null>	<Null>	<Null>	<Null>	<Null>	<Null>	<Null>	<Null>	<Null>	<Null>
9019	2019-07-22	13:26:00	<Null>	<Null>	<Null>	<Null>	<Null>	<Null>	<Null>	<Null>	<Null>	<Null>	<Null>	<Null>	<Null>	<Null>	<Null>	<Null>	<Null>	<Null>	<Null>	<Null>	<Null>	<Null>	<Null>	<Null>	0	0	<Null>	<Null>	<Null>	<Null>	1	1	<Null>	<Null>	<Null>	<Null>	<Null>	<Null>	<Null>	<Null>	<Null>	<Null>	<Null>	<Null>	<Null>	<Null>	<Null>
9010	2019-07-22	15:50:00	<Null>	<Null>	<Null>	<Null>	<Null>	<Null>	<Null>	<Null>	<Null>	<Null>	<Null>	<Null>	<Null>	<Null>	<Null>	<Null>	0	0	<Null>	<Null>	<Null>	<Null>	1	0	<Null>	<Null>	<Null>	<Null>	<Null>	<Null>	<Null>	<Null>	<Null>	<Null>	<Null>	<Null>	<Null>	<Null>	<Null>	<Null>	<Null>	<Null>	<Null>	<Null>	<Null>	<Null>	<Null>
9010	2019-07-22	15:50:00	<Null>	<Null>	<Null>	<Null>	<Null>	<Null>	<Null>	<Null>	<Null>	<Null>	<Null>	<Null>	<Null>	<Null>	<Null>	<Null>	<Null>	<Null>	<Null>	<Null>	<Null>	<Null>	<Null>	<Null>	<Null>	<Null>	<Null>	<Null>	<Null>	<Null>	<Null>	<Null>	<Null>	<Null>	<Null>	<Null>	<Null>	<Null>	<Null>	<Null>	0	0	<Null>	<Null>	<Null>	<Null>	1
9005	2019-07-23	14:44:00	<Null>	<Null>	<Null>	<Null>	<Null>	<Null>	<Null>	<Null>	NA	NA	<Null>	<Null>	<Null>	<Null>	1	0	<Null>	<Null>	<Null>	<Null>	<Null>	<Null>	<Null>	<Null>	<Null>	<Null>	<Null>	<Null>	<Null>	<Null>	<Null>	<Null>	<Null>	<Null>	<Null>	<Null>	<Null>	<Null>	<Null>	<Null>	<Null>	<Null>	<Null>	<Null>	<Null>	<Null>	<Null>
9005	2019-07-23	14:45:00	<Null>	<Null>	<Null>	<Null>	<Null>	<Null>	<Null>	<Null>	<Null>	<Null>	<Null>	<Null>	<Null>	<Null>	<Null>	<Null>	<Null>	<Null>	<Null>	<Null>	<Null>	<Null>	<Null>	<Null>	<Null>	<Null>	<Null>	<Null>	<Null>	<Null>	<Null>	<Null>	<Null>	<Null>	<Null>	<Null>	<Null>	<Null>	<Null>	<Null>	0	0	<Null>	<Null>	<Null>	<Null>	1
9006	2019-07-23	15:40:00	<Null>	<Null>	<Null>	<Null>	<Null>	<Null>	<Null>	<Null>	NA	NA	<Null>	<Null>	<Null>	<Null>	0	0	<Null>	<Null>	<Null>	<Null>	<Null>	<Null>	<Null>	<Null>	<Null>	<Null>	<Null>	<Null>	<Null>	<Null>	<Null>	<Null>	<Null>	<Null>	<Null>	<Null>	<Null>	<Null>	<Null>	<Null>	<Null>	<Null>	<Null>	<Null>	<Null>	<Null>	<Null>
9006	2019-07-23	15:40:00	<Null>	<Null>	<Null>	<Null>	<Null>	<Null>	<Null>	<Null>	<Null>	<Null>	<Null>	<Null>	<Null>	<Null>	<Null>	<Null>	<Null>	<Null>	<Null>	<Null>	<Null>	<Null>	<Null>	<Null>	<Null>	<Null>	<Null>	<Null>	<Null>	<Null>	<Null>	<Null>	<Null>	<Null>	<Null>	<Null>	<Null>	<Null>	<Null>	<Null>	0	0	<Null>	<Null>	<Null>	<Null>	1
9012	2019-07-23	16:20:00	<Null>	<Null>	<Null>	<Null>	<Null>	<Null>	<Null>	<Null>	<Null>	<Null>	<Null>	<Null>	<Null>	<Null>	<Null>	<Null>	<Null>	<Null>	<Null>	<Null>	<Null>	<Null>	<Null>	<Null>	<Null>	<Null>	<Null>	<Null>	<Null>	<Null>	<Null>	<Null>	<Null>	<Null>	<Null>	<Null>	<Null>	<Null>	<Null>	<Null>	0	0	<Null>	<Null>	<Null>	<Null>	1
9012	2019-07-23	16:20:00	<Null>	<Null>	<Null>	<Null>	<Null>	<Null>	<Null>	<Null>	<Null>	<Null>	<Null>	<Null>	<Null>	<Null>	<Null>	<Null>	<Null>	<Null>	<Null>	<Null>	<Null>	<Null>	<Null>	<Null>	<Null>	<Null>	<Null>	<Null>	<Null>	<Null>	<Null>	<Null>	<Null>	<Null>	<Null>	<Null>	<Null>	<Null>	<Null>	<Null>	0	0	<Null>	<Null>	<Null>	<Null>	1
9074	2019-07-23	09:10:00	<Null>	<Null>	<Null>	<Null>	<Null>	<Null>	<Null>	<Null>	NA	NA	<Null>	<Null>	<Null>	<Null>	0	0	<Null>	<Null>	<Null>	<Null>	<Null>	<Null>	<Null>	<Null>	<Null>	<Null>	<Null>	<Null>	<Null>	<Null>	<Null>	<Null>	<Null>	<Null>	<Null>	<Null>	<Null>	<Null>	<Null>	<Null>	<Null>	<Null>	<Null>	<Null>	<Null>	<Null>	<Null>
9074	2019-07-23	09:10:00	<Null>	<Null>	<Null>	<Null>	<Null>	<Null>	<Null>	<Null>	<Null>	<Null>	<Null>	<Null>	<Null>	<Null>	<Null>	<Null>	<Null>	<Null>	<Null>	<Null>	<Null>	<Null>	<Null>	<Null>	<Null>	<Null>	<Null>	<Null>	<Null>	<Null>	<Null>	<Null>	<Null>	<Null>	<Null>	<Null>	<Null>	<Null>	<Null>	<Null>	0	0	<Null>	<Null>	<Null>	<Null>	1
9098	2019-07-23	09:48:00	<Null>	<Null>	<Null>	<Null>	<Null>	<Null>	<Null>	<Null>	NA	NA	<Null>	<Null>	<Null>	<Null>	1	0	<Null>	<Null>	<Null>	<Null>	<Null>	<Null>	<Null>	<Null>	<Null>	<Null>	<Null>	<Null>	<Null>	<Null>	<Null>	<Null>	<Null>	<Null>	<Null>	<Null>	<Null>	<Null>	<Null>	<Null>	<Null>	<Null>	<Null>	<Null>	<Null>	<Null>	<Null>
9098	2019-07-23	09:50:00	<Null>	<Null>	<Null>	<Null>	<Null>	<Null>	<Null>	<Null>	<Null>	<Null>	<Null>	<Null>	<Null>	<Null>	<Null>	<Null>	<Null>	<Null>	<Null>	<Null>	<Null>	<Null>	<Null>	<Null>	<Null>	<Null>	<Null>	<Null>	<Null>	<Null>	<Null>	<Null>	<Null>	<Null>	<Null>	<Null>	<Null>	<Null>	<Null>	<Null>	0	0	<Null>	<Null>	<Null>	<Null>	1
8068	2019-07-23	10:07:00	<Null>	<Null>	<Null>	<Null>	<Null>	<Null>	<Null>	<Null>	NA	NA	<Null>	<Null>	<Null>	<Null>	1	1	<Null>	<Null>	<Null>	<Null>	<Null>	<Null>	<Null>	<Null>	<Null>	<Null>	<Null>	<Null>	<Null>	<Null>	<Null>	<Null>	<Null>	<Null>	<Null>	<Null>	<Null>	<Null>	<Null>	<Null>	<Null>	<Null>	<Null>	<Null>	<Null>	<Null>	<Null>
8067	2019-07-23	10:07:00	<Null>	<Null>	<Null>	<Null>	<Null>	<Null>	<Null>	<Null>	NA	NA	<Null>	<Null>	<Null>	<Null>	1	1	<Null>	<Null>	<Null>	<Null>	<Null>	<Null>	<Null>	<Null>	<Null>	<Null>	<Null>	<Null>	<Null>	<Null>	<Null>	<Null>	<Null>	<Null>	<Null>	<Null>	<Null>	<Null>	<Null>	<Null>	<Null>	<Null>	<Null>	<Null>	<Null>	<Null>	<Null>
8068	2019-07-23	10:07:00	<Null>	<Null>	<Null>	<Null>	<Null>	<Null>	<Null>	<Null>	<Null>	<Null>	<Null>	<Null>	<Null>	<Null>	<Null>	<Null>	<Null>	<Null>	<Null>	<Null>	<Null>	<Null>	<Null>	<Null>	<Null>	<Null>	<Null>	<Null>	<Null>	<Null>	<Null>	<Null>	<Null>	<Null>	<Null>	<Null>	<Null>	<Null>	<Null>	<Null>	0	0	<Null>	<Null>	<Null>	<Null>	0
8067	2019-07-23	10:07:00	<Null>	<Null>	<Null>	<Null>	<Null>	<Null>	<Null>	<Null>	<Null>	<Null>	<Null>	<Null>	<Null>	<Null>	<Null>	<Null>	<Null>	<Null>	<Null>	<Null>	<Null>	<Null>	<Null>	<Null>	<Null>	<Null>	<Null>	<Null>	<Null>	<Null>	<Null>	<Null>	<Null>	<Null>	<Null>	<Null>	<Null>	<Null>	<Null>	<Null>	0	0	<Null>	<Null>	<Null>	<Null>	0
8068	2019-07-23	10:17:00	<Null>	<Null>	<Null>	<Null>	<Null>	<Null>	<Null>	<Null>	NA	NA	<Null>	<Null>	<Null>	<Null>	1	0	<Null>	<Null>	<Null>	<Null>	<Null>	<Null>	<Null>	<Null>	<Null>	<Null>	<Null>	<Null>	<Null>	<Null>	<Null>	<Null>	<Null>	<Null>	<Null>	<Null>	<Null>	<Null>	<Null>	<Null>	<Null>	<Null>	<Null>	<Null>	<Null>	<Null>	<Null>
8067	2019-07-23	10:17:00	<Null>	<Null>	<Null>	<Null>	<Null>	<Null>	<Null>	<Null>	NA	NA	<Null>	<Null>	<Null>	<Null>	1	0	<Null>	<Null>	<Null>	<Null>	<Null>	<Null>	<Null>	<Null>	<Null>	<Null>	<Null>	<Null>	<Null>	<Null>	<Null>	<Null>	<Null>	<Null>	<Null>	<Null>	<Null>	<Null>	<Null>	<Null>	<Null>	<Null>	<Null>	<Null>	<Null>	<Null>	<Null>
9100	2019-07-23	11:10:00	<Null>	<Null>	<Null>	<Null>	<Null>	<Null>	<Null>	<Null>	NA	NA	<Null>	<Null>	<Null>	<Null>	1	0	<Null>	<Null>	<Null>	<Null>	<Null>	<Null>	<Null>	<Null>	<Null>	<Null>	<Null>	<Null>	<Null>	<Null>	<Null>	<Null>	<Null>	<Null>	<Null>	<Null>	<Null>	<Null>	<Null>	<Null>	<Null>	<Null>	<Null>	<Null>	<Null>	<Null>	<Null>
9100	2019-07-23	11:10:00	<Null>	<Null>	<Null>	<Null>	<Null>	<Null>	<Null>	<Null>	<Null>	<Null>	<Null>	<Null>	<Null>	<Null>	<Null>	<Null>	<Null>	<Null>	<Null>	<Null>	<Null>	<Null>	<Null>	<Null>	<Null>	<Null>	<Null>	<Null>	<Null>	<Null>	<Null>	<Null>	<Null>	<Null>	<Null>	<Null>	<Null>	<Null>	<Null>	<Null>	0	0	<Null>	<Null>	<Null>	<Null>	1
9081	2019-07-23	11:52:00	<Null>	<Null>	<Null>	<Null>	<Null>	<Null>	<Null>	<Null>	NA	NA	<Null>	<Null>	<Null>	<Null>	1	1	<Null>	<Null>	<Null>	<Null>	<Null>	<Null>	<Null>	<Null>	<Null>	<Null>	<Null>	<Null>	<Null>	<Null>	<Null>	<Null>	<Null>	<Null>	<Null>	<Null>	<Null>	<Null>	<Null>	<Null>	<Null>	<Null>	<Null>	<Null>	<Null>	<Null>	<Null>
9081	2019-07-23	11:55:00	<Null>	<Null>	<Null>	<Null>	<Null>	<Null>	<Null>	<Null>	<Null>	<Null>	<Null>	<Null>	<Null>	<Null>	<Null>	<Null>	<Null>	<Null>	<Null>	<Null>	<Null>	<Null>	<Null>	<Null>	NA	NA	<Null>	<Null>	<Null>	<Null>	1	0	<Null>	<Null>	<Null>	<Null>	<Null>	<Null>	<Null>	<Null>	<Null>	<Null>	<Null>	<Null>	<Null>	<Null>	<Null>
9089	2019-07-23	12:00:00	<Null>	<Null>	<Null>	<Null>	<Null>	<Null>	<Null>	<Null>	<Null>	<Null>	<Null>	<Null>	<Null>	<Null>	<Null>	<Null>	<Null>	<Null>	<Null>	<Null>	<Null>	<Null>	<Null>	<Null>	0	0	<Null>	<Null>	<Null>	<Null>	1	1	<Null>	<Null>	<Null>	<Null>	<Null>	<Null>	<Null>	<Null>	<Null>	<Null>	<Null>	<Null>	<Null>	<Null>	<Null>
9089	2019-07-23	12:00:00	<Null>	<Null>	<Null>	<Null>	<Null>	<Null>	<Null>	<Null>	NA	NA	<Null>	<Null>	<Null>	<Null>	1	0	<Null>	<Null>	<Null>	<Null>	<Null>	<Null>	<Null>	<Null>	<Null>	<Null>	<Null>	<Null>	<Null>	<Null>	<Null>	<Null>	<Null>	<Null>	<Null>	<Null>	<Null>	<Null>	<Null>	<Null>	<Null>	<Null>	<Null>	<Null>	<Null>	<Null>	<Null>
9083	2019-07-23	12:10:00	<Null>	<Null>	<Null>	<Null>	<Null>	<Null>	<Null>	<Null>	<Null>	<Null>	<Null>	<Null>	<Null>	<Null>	<Null>	<Null>	<Null>	<Null>	<Null>	<Null>	<Null>	<Null>	<Null>	<Null>	<Null>	<Null>	<Null>	<Null>	<Null>	<Null>	<Null>	<Null>	<Null>	<Null>	<Null>	<Null>	<Null>	<Null>	<Null>	<Null>	0	0	<Null>	<Null>	<Null>	<Null>	0
9083	2019-07-23	12:10:00	<Null>	<Null>	<Null>	<Null>	<Null>	<Null>	<Null>	<Null>	NA	NA	<Null>	<Null>	<Null>	<Null>	1	0	<Null>	<Null>	<Null>	<Null>	<Null>	<Null>	<Null>	<Null>	<Null>	<Null>	<Null>	<Null>	<Null>	<Null>	<Null>	<Null>	<Null>	<Null>	<Null>	<Null>	<Null>	<Null>	<Null>	<Null>	<Null>	<Null>	<Null>	<Null>	<Null>	<Null>	<Null>
9003	2019-07-22	16:24:00	<Null>	<Null>	<Null>	<Null>	<Null>	<Null>	<Null>	<Null>	<Null>	<Null>	<Null>	<Null>	<Null>	<Null>	<Null>	<Null>	NA	NA	<Null>	<Null>	<Null>	<Null>	1	1	<Null>	<Null>	<Null>	<Null>	<Null>	<Null>	<Null>	<Null>	<Null>	<Null>	<Null>	<Null>	<Null>	<Null>	<Null>	<Null>	<Null>	<Null>	<Null>	<Null>	<Null>	<Null>	<Null>
9003	2019-07-22	16:24:00	<Null>	<Null>	<Null>	<Null>	<Null>	<Null>	<Null>	<Null>	<Null>	<Null>	<Null>	<Null>	<Null>	<Null>	<Null>	<Null>	<Null>	<Null>	<Null>	<Null>	<Null>	<Null>	<Null>	<Null>	<Null>	<Null>	<Null>	<Null>	<Null>	<Null>	<Null>	<Null>	<Null>	<Null>	<Null>	<Null>	<Null>	<Null>	<Null>	<Null>	<Null>	<Null>	<Null>	<Null>	<Null>	<Null>	<Null>
9001	2019-07-23	08:31:00	<Null>	<Null>	<Null>	<Null>	<Null>	<Null>	<Null>	<Null>	<Null>	<Null>	<Null>	<Null>	<Null>	<Null>	<Null>	<Null>	NA	NA	<Null>	<Null>	<Null>	<Null>	1	1	<Null>	<Null>	<Null>	<Null>	<Null>	<Null>	<Null>	<Null>	<Null>	<Null>	<Null>	<Null>	<Null>	<Null>	<Null>	<Null>	<Null>	<Null>	<Null>	<Null>	<Null>	<Null>	<Null>
9001	2019-07-23	08:33:00	<Null>	<Null>	<Null>	<Null>	<Null>	<Null>	<Null>	<Null>	<Null>	<Null>	<Null>	<Null>	<Null>	<Null>	<Null>	<Null>	<Null>	<Null>	<Null>	<Null>	<Null>	<Null>	<Null>	<Null>	<Null>	<Null>	<Null>	<Null>	<Null>	<Null>	<Null>	<Null>	<Null>	<Null>	<Null>	<Null>	<Null>	<Null>	<Null>	<Null>	NA	NA	<Null>	<Null>	<Null>	<Null>	1
9080	2019-07-23	09:03:00	<Null>	<Null>	<Null>	<Null>	<Null>	<Null>	<Null>	<Null>	NA	NA	<Null>	<Null>	<Null>	<Null>	1	0	<Null>	<Null>	<Null>	<Null>	<Null>	<Null>	<Null>	<Null>	<Null>	<Null>	<Null>	<Null>	<Null>	<Null>	<Null>	<Null>	<Null>	<Null>	<Null>	<Null>	<Null>	<Null>	<Null>	<Null>	<Null>	<Null>	<Null>	<Null>	<Null>	<Null>	<Null>
9080	2019-07-23	09:05:00	<Null>	<Null>	<Null>	<Null>	<Null>	<Null>	<Null>	<Null>	<Null>	<Null>	<Null>	<Null>	<Null>	<Null>	<Null>	<Null>	<Null>	<Null>	<Null>	<Null>	<Null>	<Null>	<Null>	<Null>	<Null>	<Null>	<Null>	<Null>	<Null>	<Null>	<Null>	<Null>	<Null>	<Null>	<Null>	<Null>	<Null>	<Null>	<Null>	<Null>	NA	NA	<Null>	<Null>	<Null>	<Null>	1
9065	2019-07-23	09:46:00	<Null>	<Null>	<Null>	<Null>	<Null>	<Null>	<Null>	<Null>	0	0	<Null>	<Null>	<Null>	<Null>	1	1	<Null>	<Null>	<Null>	<Null>	<Null>	<Null>	<Null>	<Null>	<Null>	<Null>	<Null>	<Null>	<Null>	<Null>	<Null>	<Null>	<Null>	<Null>	<Null>	<Null>	<Null>	<Null>	<Null>	<Null>	<Null>	<Null>	<Null>	<Null>	<Null>	<Null>	<Null>
9065	2019-07-23	09:48:00	<Null>	<Null>	<Null>	<Null>	<Null>	<Null>	<Null>	<Null>	<Null>	<Null>	<Null>	<Null>	<Null>	<Null>	<Null>	<Null>	<Null>	<Null>	<Null>	<Null>	<Null>	<Null>	<Null>	<Null>	<Null>	<Null>	<Null>	<Null>	<Null>	<Null>	<Null>	<Null>	<Null>	<Null>	<Null>	<Null>	<Null>	<Null>	<Null>	<Null>	0	0	<Null>	<Null>	<Null>	<Null>	1
9062	2019-07-23	10:00:00	<Null>	<Null>	<Null>	<Null>	<Null>	<Null>	<Null>	<Null>	NA	NA	<Null>	<Null>	<Null>	<Null>	1	0	<Null>	<Null>	<Null>	<Null>	<Null>	<Null>	<Null>	<Null>	<Null>	<Null>	<Null>	<Null>	<Null>	<Null>	<Null>	<Null>	<Null>	<Null>	<Null>	<Null>	<Null>	<Null>	<Null>	<Null>	<Null>	<Null>	<Null>	<Null>	<Null>	<Null>	<Null>
9062	2019-07-23	10:03:00	<Null>	<Null>	<Null>	<Null>	<Null>	<Null>	<Null>	<Null>	<Null>	<Null>	<Null>	<Null>	<Null>	<Null>	<Null>	<Null>	<Null>	<Null>	<Null>	<Null>	<Null>	<Null>	<Null>	<Null>	<Null>	<Null>	<Null>	<Null>	<Null>	<Null>	<Null>	<Null>	<Null>	<Null>	<Null>	<Null>	<Null>	<Null>	<Null>	<Null>	NA	NA	<Null>	<Null>	<Null>	<Null>	1
9098	2019-07-23	10:12:00	<Null>	<Null>	<Null>	<Null>	<Null>	<Null>	<Null>	<Null>	<Null>	<Null>	<Null>	<Null>	<Null>	<Null>	<Null>	<Null>	<Null>	<Null>	<Null>	<Null>	<Null>	<Null>	<Null>	<Null>	<Null>	<Null>	<Null>	<Null>	<Null>	<Null>	<Null>	<Null>	<Null>	<Null>	<Null>	<Null>	<Null>	<Null>	<Null>	<Null>	NA	NA	<Null>	<Null>	<Null>	<Null>	1
9098	2019-07-23	10:15:00	<Null>	<Null>	<Null>	<Null>	<Null>	<Null>	<Null>	<Null>	NA	NA	<Null>	<Null>	<Null>	<Null>	1	0	<Null>	<Null>	<Null>	<Null>	<Null>	<Null>	<Null>	<Null>	<Null>	<Null>	<Null>	<Null>	<Null>	<Null>	<Null>	<Null>	<Null>	<Null>	<Null>	<Null>	<Null>	<Null>	<Null>	<Null>	<Null>	<Null>	<Null>	<Null>	<Null>	<Null>	<Null>
9071	2019-07-23	10:33:00	<Null>	<Null>	<Null>	<Null>	<Null>	<Null>	<Null>	<Null>	NA	NA	<Null>	<Null>	<Null>	<Null>	1	1	<Null>	<Null>	<Null>	<Null>	<Null>	<Null>	<Null>	<Null>	<Null>	<Null>	<Null>	<Null>	<Null>	<Null>	<Null>	<Null>	<Null>	<Null>	<Null>	<Null>	<Null>	<Null>	<Null>	<Null>	<Null>	<Null>	<Null>	<Null>	<Null>	<Null>	<Null>
9071	2019-07-23	10:36:00	<Null>	<Null>	<Null>	<Null>	<Null>	<Null>	<Null>	<Null>	<Null>	<Null>	<Null>	<Null>	<Null>	<Null>	<Null>	<Null>	<Null>	<Null>	<Null>	<Null>	<Null>	<Null>	<Null>	<Null>	<Null>	<Null>	<Null>	<Null>	<Null>	<Null>	<Null>	<Null>	<Null>	<Null>	<Null>	<Null>	<Null>	<Null>	<Null>	<Null>	NA	NA	<Null>	<Null>	<Null>	<Null>	1
9061	2019-07-23	10:44:00	<Null>	<Null>	<Null>	<Null>	<Null>	<Null>	<Null>	<Null>	<Null>	<Null>	<Null>	<Null>	<Null>	<Null>	<Null>	<Null>	<Null>	<Null>	<Null>	<Null>	<Null>	<Null>	<Null>	<Null>	<Null>	<Null>	<Null>	<Null>	<Null>	<Null>	<Null>	<Null>	<Null>	<Null>	<Null>	<Null>	<Null>	<Null>	<Null>	<Null>	NA	NA	<Null>	<Null>	<Null>	<Null>	1
9061	2019-07-23	10:48:00	<Null>	<Null>	<Null>	<Null>	<Null>	<Null>	<Null>	<Null>	NA	NA	<Null>	<Null>	<Null>	<Null>	1	0	<Null>	<Null>	<Null>	<Null>	<Null>	<Null>	<Null>	<Null>	<Null>	<Null>	<Null>	<Null>	<Null>	<Null>	<Null>	<Null>	<Null>	<Null>	<Null>	<Null>	<Null>	<Null>	<Null>	<Null>	<Null>	<Null>	<Null>	<Null>	<Null>	<Null>	<Null>
9017	2019-07-23	13:40:00	<Null>	<Null>	<Null>	<Null>	<Null>	<Null>	<Null>	<Null>	<Null>	<Null>	<Null>	<Null>	<Null>	<Null>	<Null>	<Null>	<Null>	<Null>	<Null>	<Null>	<Null>	<Null>	<Null>	<Null>	<Null>	<Null>	<Null>	<Null>	<Null>	<Null>	<Null>	<Null>	<Null>	<Null>	<Null>	<Null>	<Null>	<Null>	<Null>	<Null>	NA	NA	<Null>	<Null>	<Null>	<Null>	1
9017	2019-07-23	13:45:00	<Null>	<Null>	<Null>	<Null>	<Null>	<Null>	<Null>	<Null>	<Null>	<Null>	<Null>	<Null>	<Null>	<Null>	<Null>	<Null>	<Null>	<Null>	<Null>	<Null>	<Null>	<Null>	<Null>	<Null>	<Null>	<Null>	<Null>	<Null>	<Null>	<Null>	<Null>	<Null>	<Null>	<Null>	<Null>	<Null>	<Null>	<Null>	<Null>	<Null>	0	0	<Null>	<Null>	<Null>	<Null>	1
9014	2019-07-22	15:50:00	<Null>	<Null>	<Null>	<Null>	<Null>	<Null>	<Null>	<Null>	<Null>	<Null>	<Null>	<Null>	<Null>	<Null>	<Null>	<Null>	<Null>	<Null>	<Null>	<Null>	<Null>	<Null>	<Null>	<Null>	0	0	<Null>	<Null>	<Null>	<Null>	1	1	<Null>	<Null>	<Null>	<Null>	<Null>	<Null>	<Null>	<Null>	<Null>	<Null>	<Null>	<Null>	<Null>	<Null>	<Null>
9014	2019-07-22	15:50:00	<Null>	<Null>	<Null>	<Null>	<Null>	<Null>	<Null>	<Null>	0	0	<Null>	<Null>	<Null>	<Null>	1	0	<Null>	<Null>	<Null>	<Null>	<Null>	<Null>	<Null>	<Null>	<Null>	<Null>	<Null>	<Null>	<Null>	<Null>	<Null>	<Null>	<Null>	<Null>	<Null>	<Null>	<Null>	<Null>	<Null>	<Null>	<Null>	<Null>	<Null>	<Null>	<Null>	<Null>	<Null>
9013	2019-07-23	13:17:00	<Null>	<Null>	<Null>	<Null>	<Null>	<Null>	<Null>	<Null>	0	0	<Null>	<Null>	<Null>	<Null>	1	0	<Null>	<Null>	<Null>	<Null>	<Null>	<Null>	<Null>	<Null>	<Null>	<Null>	<Null>	<Null>	<Null>	<Null>	<Null>	<Null>	<Null>	<Null>	<Null>	<Null>	<Null>	<Null>	<Null>	<Null>	<Null>	<Null>	<Null>	<Null>	<Null>	<Null>	<Null>
9013	2019-07-23	13:17:00	<Null>	<Null>	<Null>	<Null>	<Null>	<Null>	<Null>	<Null>	<Null>	<Null>	<Null>	<Null>	<Null>	<Null>	<Null>	<Null>	<Null>	<Null>	<Null>	<Null>	<Null>	<Null>	<Null>	<Null>	<Null>	<Null>	<Null>	<Null>	<Null>	<Null>	<Null>	<Null>	<Null>	<Null>	<Null>	<Null>	<Null>	<Null>	<Null>	<Null>	<Null>	<Null>	<Null>	<Null>	<Null>	<Null>	<Null>
9015	2019-07-23	15:15:00	<Null>	<Null>	<Null>	<Null>	<Null>	<Null>	<Null>	<Null>	NA	NA	<Null>	<Null>	<Null>	<Null>	1	1	<Null>	<Null>	<Null>	<Null>	<Null>	<Null>	<Null>	<Null>	<Null>	<Null>	<Null>	<Null>	<Null>	<Null>	<Null>	<Null>	<Null>	<Null>	<Null>	<Null>	<Null>	<Null>	<Null>	<Null>	<Null>	<Null>	<Null>	<Null>	<Null>	<Null>	<Null>
9015	2019-07-23	15:15:00	<Null>	<Null>	<Null>	<Null>	<Null>	<Null>	<Null>	<Null>	<Null>	<Null>	<Null>	<Null>	<Null>	<Null>	<Null>	<Null>	<Null>	<Null>	<Null>	<Null>	<Null>	<Null>	<Null>	<Null>	<Null>	<Null>	<Null>	<Null>	<Null>	<Null>	<Null>	<Null>	<Null>	<Null>	<Null>	<Null>	<Null>	<Null>	<Null>	<Null>	0	0	<Null>	<Null>	<Null>	<Null>	1
9022	2019-07-23	15:42:00	<Null>	<Null>	<Null>	<Null>	<Null>	<Null>	<Null>	<Null>	NA	NA	<Null>	<Null>	<Null>	<Null>	1	0	<Null>	<Null>	<Null>	<Null>	<Null>	<Null>	<Null>	<Null>	<Null>	<Null>	<Null>	<Null>	<Null>	<Null>	<Null>	<Null>	<Null>	<Null>	<Null>	<Null>	<Null>	<Null>	<Null>	<Null>	<Null>	<Null>	<Null>	<Null>	<Null>	<Null>	<Null>
9022	2019-07-23	15:42:00	<Null>	<Null>	<Null>	<Null>	<Null>	<Null>	<Null>	<Null>	<Null>	<Null>	<Null>	<Null>	<Null>	<Null>	<Null>	<Null>	<Null>	<Null>	<Null>	<Null>	<Null>	<Null>	<Null>	<Null>	<Null>	<Null>	<Null>	<Null>	<Null>	<Null>	<Null>	<Null>	<Null>	<Null>	<Null>	<Null>	<Null>	<Null>	<Null>	<Null>	NA	NA	<Null>	<Null>	<Null>	<Null>	1
9025	2019-07-23	15:12:00	<Null>	<Null>	<Null>	<Null>	<Null>	<Null>	<Null>	<Null>	NA	NA	<Null>	<Null>	<Null>	<Null>	1	1	<Null>	<Null>	<Null>	<Null>	<Null>	<Null>	<Null>	<Null>	<Null>	<Null>	<Null>	<Null>	<Null>	<Null>	<Null>	<Null>	<Null>	<Null>	<Null>	<Null>	<Null>	<Null>	<Null>	<Null>	<Null>	<Null>	<Null>	<Null>	<Null>	<Null>	<Null>
9025	2019-07-23	15:12:00	<Null>	<Null>	<Null>	<Null>	<Null>	<Null>	<Null>	<Null>	<Null>	<Null>	<Null>	<Null>	<Null>	<Null>	<Null>	<Null>	<Null>	<Null>	<Null>	<Null>	<Null>	<Null>	<Null>	<Null>	0	0	<Null>	<Null>	<Null>	<Null>	1	1	<Null>	<Null>	<Null>	<Null>	<Null>	<Null>	<Null>	<Null>	<Null>	<Null>	<Null>	<Null>	<Null>	<Null>	<Null>
9087	2019-07-23	11:00:00	<Null>	<Null>	<Null>	<Null>	<Null>	<Null>	<Null>	<Null>	NA	NA	<Null>	<Null>	<Null>	<Null>	1	0	<Null>	<Null>	<Null>	<Null>	<Null>	<Null>	<Null>	<Null>	<Null>	<Null>	<Null>	<Null>	<Null>	<Null>	<Null>	<Null>	<Null>	<Null>	<Null>	<Null>	<Null>	<Null>	<Null>	<Null>	<Null>	<Null>	<Null>	<Null>	<Null>	<Null>	<Null>
9087	2019-07-23	11:05:00	<Null>	<Null>	<Null>	<Null>	<Null>	<Null>	<Null>	<Null>	<Null>	<Null>	<Null>	<Null>	<Null>	<Null>	<Null>	<Null>	<Null>	<Null>	<Null>	<Null>	<Null>	<Null>	<Null>	<Null>	<Null>	<Null>	<Null>	<Null>	<Null>	<Null>	<Null>	<Null>	<Null>	<Null>	<Null>	<Null>	<Null>	<Null>	<Null>	<Null>	NA	NA	<Null>	<Null>	<Null>	<Null>	1
9088	2019-07-23	11:21:00	<Null>	<Null>	<Null>	<Null>	<Null>	<Null>	<Null>	<Null>	<Null>	<Null>	<Null>	<Null>	<Null>	<Null>	<Null>	<Null>	<Null>	<Null>	<Null>	<Null>	<Null>	<Null>	<Null>	<Null>	<Null>	<Null>	<Null>	<Null>	<Null>	<Null>	<Null>	<Null>	<Null>	<Null>	<Null>	<Null>	<Null>	<Null>	<Null>	<Null>	<Null>	<Null>	<Null>	<Null>	<Null>	<Null>	<Null>
9088	2019-07-23	11:24:00	<Null>	<Null>	<Null>	<Null>	<Null>	<Null>	<Null>	<Null>	NA	NA	<Null>	<Null>	<Null>	<Null>	1	0	<Null>	<Null>	<Null>	<Null>	<Null>	<Null>	<Null>	<Null>	<Null>	<Null>	<Null>	<Null>	<Null>	<Null>	<Null>	<Null>	<Null>	<Null>	<Null>	<Null>	<Null>	<Null>	<Null>	<Null>	<Null>	<Null>	<Null>	<Null>	<Null>	<Null>	<Null>
9096	2019-07-23	11:30:00	<Null>	<Null>	<Null>	<Null>	<Null>	<Null>	<Null>	<Null>	NA	NA	<Null>	<Null>	<Null>	<Null>	1	1	<Null>	<Null>	<Null>	<Null>	<Null>	<Null>	<Null>	<Null>	<Null>	<Null>	<Null>	<Null>	<Null>	<Null>	<Null>	<Null>	<Null>	<Null>	<Null>	<Null>	<Null>	<Null>	<Null>	<Null>	<Null>	<Null>	<Null>	<Null>	<Null>	<Null>	<Null>
9096	2019-07-23	11:34:00	<Null>	<Null>	<Null>	<Null>	<Null>	<Null>	<Null>	<Null>	<Null>	<Null>	<Null>	<Null>	<Null>	<Null>	<Null>	<Null>	<Null>	<Null>	<Null>	<Null>	<Null>	<Null>	<Null>	<Null>	<Null>	<Null>	<Null>	<Null>	<Null>	<Null>	<Null>	<Null>	<Null>	<Null>	<Null>	<Null>	<Null>	<Null>	<Null>	<Null>	<Null>	<Null>	<Null>	<Null>	<Null>	<Null>	<Null>
9072	2019-07-23	12:13:00	<Null>	<Null>	<Null>	<Null>	<Null>	<Null>	<Null>	<Null>	NA	NA	<Null>	<Null>	<Null>	<Null>	1	1	<Null>	<Null>	<Null>	<Null>	<Null>	<Null>	<Null>	<Null>	<Null>	<Null>	<Null>	<Null>	<Null>	<Null>	<Null>	<Null>	<Null>	<Null>	<Null>	<Null>	<Null>	<Null>	<Null>	<Null>	<Null>	<Null>	<Null>	<Null>	<Null>	<Null>	<Null>
9072	2019-07-23	12:15:00	<Null>	<Null>	<Null>	<Null>	<Null>	<Null>	<Null>	<Null>	<Null>	<Null>	<Null>	<Null>	<Null>	<Null>	<Null>	<Null>	<Null>	<Null>	<Null>	<Null>	<Null>	<Null>	<Null>	<Null>	<Null>	<Null>	<Null>	<Null>	<Null>	<Null>	<Null>	<Null>	<Null>	<Null>	<Null>	<Null>	<Null>	<Null>	<Null>	<Null>	NA	NA	<Null>	<Null>	<Null>	<Null>	1
9091	2019-07-23	09:30:00	<Null>	<Null>	<Null>	<Null>	<Null>	<Null>	<Null>	<Null>	NA	NA	<Null>	<Null>	<Null>	<Null>	1	0	<Null>	<Null>	<Null>	<Null>	<Null>	<Null>	<Null>	<Null>	<Null>	<Null>	<Null>	<Null>	<Null>	<Null>	<Null>	<Null>	<Null>	<Null>	<Null>	<Null>	<Null>	<Null>	<Null>	<Null>	<Null>	<Null>	<Null>	<Null>	<Null>	<Null>	<Null>
9091	2019-07-23	09:30:00	<Null>	<Null>	<Null>	<Null>	<Null>	<Null>	<Null>	<Null>	<Null>	<Null>	<Null>	<Null>	<Null>	<Null>	<Null>	<Null>	<Null>	<Null>	<Null>	<Null>	<Null>	<Null>	<Null>	<Null>	NA	NA	<Null>	<Null>	<Null>	<Null>	0	0	<Null>	<Null>	<Null>	<Null>	<Null>	<Null>	<Null>	<Null>	<Null>	<Null>	<Null>	<Null>	<Null>	<Null>	<Null>
9076	2019-07-23	09:07:00	<Null>	<Null>	<Null>	<Null>	<Null>	<Null>	<Null>	<Null>	NA	NA	<Null>	<Null>	<Null>	<Null>	1	1	<Null>	<Null>	<Null>	<Null>	<Null>	<Null>	<Null>	<Null>	<Null>	<Null>	<Null>	<Null>	<Null>	<Null>	<Null>	<Null>	<Null>	<Null>	<Null>	<Null>	<Null>	<Null>	<Null>	<Null>	<Null>	<Null>	<Null>	<Null>	<Null>	<Null>	<Null>
9076	2019-07-23	09:13:00	<Null>	<Null>	<Null>	<Null>	<Null>	<Null>	<Null>	<Null>	<Null>	<Null>	<Null>	<Null>	<Null>	<Null>	<Null>	<Null>	<Null>	<Null>	<Null>	<Null>	<Null>	<Null>	<Null>	<Null>	0	0	<Null>	<Null>	<Null>	<Null>	0	0	<Null>	<Null>	<Null>	<Null>	<Null>	<Null>	<Null>	<Null>	<Null>	<Null>	<Null>	<Null>	<Null>	<Null>	<Null>
9060	2019-07-23	09:50:00	<Null>	<Null>	<Null>	<Null>	<Null>	<Null>	<Null>	<Null>	NA	NA	<Null>	<Null>	<Null>	<Null>	1	1	<Null>	<Null>	<Null>	<Null>	<Null>	<Null>	<Null>	<Null>	<Null>	<Null>	<Null>	<Null>	<Null>	<Null>	<Null>	<Null>	<Null>	<Null>	<Null>	<Null>	<Null>	<Null>	<Null>	<Null>	<Null>	<Null>	<Null>	<Null>	<Null>	<Null>	<Null>
9060	2019-07-23	09:50:00	<Null>	<Null>	<Null>	<Null>	<Null>	<Null>	<Null>	<Null>	<Null>	<Null>	<Null>	<Null>	<Null>	<Null>	<Null>	<Null>	<Null>	<Null>	<Null>	<Null>	<Null>	<Null>	<Null>	<Null>	<Null>	<Null>	<Null>	<Null>	<Null>	<Null>	<Null>	<Null>	<Null>	<Null>	<Null>	<Null>	<Null>	<Null>	<Null>	<Null>	NA	NA	<Null>	<Null>	<Null>	<Null>	0
8064	2019-07-23	10:10:00	<Null>	<Null>	<Null>	<Null>	<Null>	<Null>	<Null>	<Null>	<Null>	<Null>	<Null>	<Null>	<Null>	<Null>	<Null>	<Null>	<Null>	<Null>	<Null>	<Null>	<Null>	<Null>	<Null>	<Null>	<Null>	<Null>	<Null>	<Null>	<Null>	<Null>	<Null>	<Null>	<Null>	<Null>	<Null>	<Null>	<Null>	<Null>	<Null>	<Null>	0.5	0	<Null>	<Null>	<Null>	<Null>	0
8064	2019-07-23	10:10:00	<Null>	<Null>	<Null>	<Null>	<Null>	<Null>	<Null>	<Null>	NA	NA	<Null>	<Null>	<Null>	<Null>	1	0	<Null>	<Null>	<Null>	<Null>	<Null>	<Null>	<Null>	<Null>	<Null>	<Null>	<Null>	<Null>	<Null>	<Null>	<Null>	<Null>	<Null>	<Null>	<Null>	<Null>	<Null>	<Null>	<Null>	<Null>	<Null>	<Null>	<Null>	<Null>	<Null>	<Null>	<Null>
8063	2019-07-23	10:10:00	<Null>	<Null>	<Null>	<Null>	<Null>	<Null>	<Null>	<Null>	<Null>	<Null>	<Null>	<Null>	<Null>	<Null>	<Null>	<Null>	<Null>	<Null>	<Null>	<Null>	<Null>	<Null>	<Null>	<Null>	<Null>	<Null>	<Null>	<Null>	<Null>	<Null>	<Null>	<Null>	<Null>	<Null>	<Null>	<Null>	<Null>	<Null>	<Null>	<Null>	0.5	0	<Null>	<Null>	<Null>	<Null>	0
8063	2019-07-23	10:10:00	<Null>	<Null>	<Null>	<Null>	<Null>	<Null>	<Null>	<Null>	NA	NA	<Null>	<Null>	<Null>	<Null>	1	0	<Null>	<Null>	<Null>	<Null>	<Null>	<Null>	<Null>	<Null>	<Null>	<Null>	<Null>	<Null>	<Null>	<Null>	<Null>	<Null>	<Null>	<Null>	<Null>	<Null>	<Null>	<Null>	<Null>	<Null>	<Null>	<Null>	<Null>	<Null>	<Null>	<Null>	<Null>
8086	2019-07-23	10:10:00	<Null>	<Null>	<Null>	<Null>	<Null>	<Null>	<Null>	<Null>	<Null>	<Null>	<Null>	<Null>	<Null>	<Null>	<Null>	<Null>	<Null>	<Null>	<Null>	<Null>	<Null>	<Null>	<Null>	<Null>	<Null>	<Null>	<Null>	<Null>	<Null>	<Null>	<Null>	<Null>	<Null>	<Null>	<Null>	<Null>	<Null>	<Null>	<Null>	<Null>	0.5	0	<Null>	<Null>	<Null>	<Null>	0
8086	2019-07-23	10:10:00	<Null>	<Null>	<Null>	<Null>	<Null>	<Null>	<Null>	<Null>	NA	NA	<Null>	<Null>	<Null>	<Null>	1	0	<Null>	<Null>	<Null>	<Null>	<Null>	<Null>	<Null>	<Null>	<Null>	<Null>	<Null>	<Null>	<Null>	<Null>	<Null>	<Null>	<Null>	<Null>	<Null>	<Null>	<Null>	<Null>	<Null>	<Null>	<Null>	<Null>	<Null>	<Null>	<Null>	<Null>	<Null>
9099	2019-07-23	10:54:00	<Null>	<Null>	<Null>	<Null>	<Null>	<Null>	<Null>	<Null>	<Null>	<Null>	<Null>	<Null>	<Null>	<Null>	<Null>	<Null>	<Null>	<Null>	<Null>	<Null>	<Null>	<Null>	<Null>	<Null>	<Null>	<Null>	<Null>	<Null>	<Null>	<Null>	<Null>	<Null>	<Null>	<Null>	<Null>	<Null>	<Null>	<Null>	<Null>	<Null>	0	0	<Null>	<Null>	<Null>	<Null>	1
9099	2019-07-23	10:54:00	<Null>	<Null>	<Null>	<Null>	<Null>	<Null>	<Null>	<Null>	NA	NA	<Null>	<Null>	<Null>	<Null>	1	0	<Null>	<Null>	<Null>	<Null>	<Null>	<Null>	<Null>	<Null>	<Null>	<Null>	<Null>	<Null>	<Null>	<Null>	<Null>	<Null>	<Null>	<Null>	<Null>	<Null>	<Null>	<Null>	<Null>	<Null>	<Null>	<Null>	<Null>	<Null>	<Null>	<Null>	<Null>
9097	2019-07-23	11:05:00	<Null>	<Null>	<Null>	<Null>	<Null>	<Null>	<Null>	<Null>	NA	NA	<Null>	<Null>	<Null>	<Null>	1	0	<Null>	<Null>	<Null>	<Null>	<Null>	<Null>	<Null>	<Null>	<Null>	<Null>	<Null>	<Null>	<Null>	<Null>	<Null>	<Null>	<Null>	<Null>	<Null>	<Null>	<Null>	<Null>	<Null>	<Null>	<Null>	<Null>	<Null>	<Null>	<Null>	<Null>	<Null>
9097	2019-07-23	11:05:00	<Null>	<Null>	<Null>	<Null>	<Null>	<Null>	<Null>	<Null>	<Null>	<Null>	<Null>	<Null>	<Null>	<Null>	<Null>	<Null>	<Null>	<Null>	<Null>	<Null>	<Null>	<Null>	<Null>	<Null>	<Null>	<Null>	<Null>	<Null>	<Null>	<Null>	<Null>	<Null>	<Null>	<Null>	<Null>	<Null>	<Null>	<Null>	<Null>	<Null>	NA	NA	<Null>	<Null>	<Null>	<Null>	0
9070	2019-07-23	11:05:00	<Null>	<Null>	<Null>	<Null>	<Null>	<Null>	<Null>	<Null>	NA	NA	<Null>	<Null>	<Null>	<Null>	1	1	<Null>	<Null>	<Null>	<Null>	<Null>	<Null>	<Null>	<Null>	<Null>	<Null>	<Null>	<Null>	<Null>	<Null>	<Null>	<Null>	<Null>	<Null>	<Null>	<Null>	<Null>	<Null>	<Null>	<Null>	<Null>	<Null>	<Null>	<Null>	<Null>	<Null>	<Null>
8094	2019-07-23	11:47:00	<Null>	<Null>	<Null>	<Null>	<Null>	<Null>	<Null>	<Null>	NA	NA	<Null>	<Null>	<Null>	<Null>	1	0	<Null>	<Null>	<Null>	<Null>	<Null>	<Null>	<Null>	<Null>	<Null>	<Null>	<Null>	<Null>	<Null>	<Null>	<Null>	<Null>	<Null>	<Null>	<Null>	<Null>	<Null>	<Null>	<Null>	<Null>	<Null>	<Null>	<Null>	<Null>	<Null>	<Null>	<Null>
8094	2019-07-23	11:47:00	<Null>	<Null>	<Null>	<Null>	<Null>	<Null>	<Null>	<Null>	<Null>	<Null>	<Null>	<Null>	<Null>	<Null>	<Null>	<Null>	<Null>	<Null>	<Null>	<Null>	<Null>	<Null>	<Null>	<Null>	<Null>	<Null>	<Null>	<Null>	<Null>	<Null>	<Null>	<Null>	<Null>	<Null>	<Null>	<Null>	<Null>	<Null>	<Null>	<Null>	NA	NA	<Null>	<Null>	<Null>	<Null>	1
8092	2019-07-23	11:47:00	<Null>	<Null>	<Null>	<Null>	<Null>	<Null>	<Null>	<Null>	NA	NA	<Null>	<Null>	<Null>	<Null>	1	0	<Null>	<Null>	<Null>	<Null>	<Null>	<Null>	<Null>	<Null>	<Null>	<Null>	<Null>	<Null>	<Null>	<Null>	<Null>	<Null>	<Null>	<Null>	<Null>	<Null>	<Null>	<Null>	<Null>	<Null>	<Null>	<Null>	<Null>	<Null>	<Null>	<Null>	<Null>
8092	2019-07-23	11:47:00	<Null>	<Null>	<Null>	<Null>	<Null>	<Null>	<Null>	<Null>	<Null>	<Null>	<Null>	<Null>	<Null>	<Null>	<Null>	<Null>	<Null>	<Null>	<Null>	<Null>	<Null>	<Null>	<Null>	<Null>	<Null>	<Null>	<Null>	<Null>	<Null>	<Null>	<Null>	<Null>	<Null>	<Null>	<Null>	<Null>	<Null>	<Null>	<Null>	<Null>	NA	NA	<Null>	<Null>	<Null>	<Null>	1
8095	2019-07-23	11:47:00	<Null>	<Null>	<Null>	<Null>	<Null>	<Null>	<Null>	<Null>	NA	NA	<Null>	<Null>	<Null>	<Null>	1	0	<Null>	<Null>	<Null>	<Null>	<Null>	<Null>	<Null>	<Null>	<Null>	<Null>	<Null>	<Null>	<Null>	<Null>	<Null>	<Null>	<Null>	<Null>	<Null>	<Null>	<Null>	<Null>	<Null>	<Null>	<Null>	<Null>	<Null>	<Null>	<Null>	<Null>	<Null>
8095	2019-07-23	11:47:00	<Null>	<Null>	<Null>	<Null>	<Null>	<Null>	<Null>	<Null>	<Null>	<Null>	<Null>	<Null>	<Null>	<Null>	<Null>	<Null>	<Null>	<Null>	<Null>	<Null>	<Null>	<Null>	<Null>	<Null>	<Null>	<Null>	<Null>	<Null>	<Null>	<Null>	<Null>	<Null>	<Null>	<Null>	<Null>	<Null>	<Null>	<Null>	<Null>	<Null>	NA	NA	<Null>	<Null>	<Null>	<Null>	1
9040	2019-07-30	10:00:00	<Null>	<Null>	<Null>	<Null>	<Null>	<Null>	<Null>	<Null>	NA	NA	<Null>	<Null>	<Null>	<Null>	1	1	<Null>	<Null>	<Null>	<Null>	<Null>	<Null>	<Null>	<Null>	<Null>	<Null>	<Null>	<Null>	<Null>	<Null>	<Null>	<Null>	<Null>	<Null>	<Null>	<Null>	<Null>	<Null>	<Null>	<Null>	<Null>	<Null>	<Null>	<Null>	<Null>	<Null>	<Null>
9040	2019-07-30	10:05:00	<Null>	<Null>	<Null>	<Null>	<Null>	<Null>	<Null>	<Null>	<Null>	<Null>	<Null>	<Null>	<Null>	<Null>	<Null>	<Null>	<Null>	<Null>	<Null>	<Null>	<Null>	<Null>	<Null>	<Null>	0	0	<Null>	<Null>	<Null>	<Null>	1	0	<Null>	<Null>	<Null>	<Null>	<Null>	<Null>	<Null>	<Null>	<Null>	<Null>	<Null>	<Null>	<Null>	<Null>	<Null>
9135	2019-07-29	15:45:00	<Null>	<Null>	<Null>	<Null>	<Null>	<Null>	<Null>	<Null>	NA	NA	<Null>	<Null>	<Null>	<Null>	0	0	<Null>	<Null>	<Null>	<Null>	<Null>	<Null>	<Null>	<Null>	<Null>	<Null>	<Null>	<Null>	<Null>	<Null>	<Null>	<Null>	<Null>	<Null>	<Null>	<Null>	<Null>	<Null>	<Null>	<Null>	<Null>	<Null>	<Null>	<Null>	<Null>	<Null>	<Null>
9135	2019-07-29	15:47:00	<Null>	<Null>	<Null>	<Null>	<Null>	<Null>	<Null>	<Null>	<Null>	<Null>	<Null>	<Null>	<Null>	<Null>	<Null>	<Null>	<Null>	<Null>	<Null>	<Null>	<Null>	<Null>	<Null>	<Null>	0	0	<Null>	<Null>	<Null>	<Null>	1	0	<Null>	<Null>	<Null>	<Null>	<Null>	<Null>	<Null>	<Null>	<Null>	<Null>	<Null>	<Null>	<Null>	<Null>	<Null>
9110	2019-07-30	08:08:00	<Null>	<Null>	<Null>	<Null>	<Null>	<Null>	<Null>	<Null>	<Null>	<Null>	<Null>	<Null>	<Null>	<Null>	<Null>	<Null>	<Null>	<Null>	<Null>	<Null>	<Null>	<Null>	<Null>	<Null>	<Null>	<Null>	<Null>	<Null>	<Null>	<Null>	<Null>	<Null>	<Null>	<Null>	<Null>	<Null>	<Null>	<Null>	<Null>	<Null>	0	0	<Null>	<Null>	<Null>	<Null>	1
9110	2019-07-30	08:17:00	<Null>	<Null>	<Null>	<Null>	<Null>	<Null>	<Null>	<Null>	NA	NA	<Null>	<Null>	<Null>	<Null>	1	0	<Null>	<Null>	<Null>	<Null>	<Null>	<Null>	<Null>	<Null>	<Null>	<Null>	<Null>	<Null>	<Null>	<Null>	<Null>	<Null>	<Null>	<Null>	<Null>	<Null>	<Null>	<Null>	<Null>	<Null>	<Null>	<Null>	<Null>	<Null>	<Null>	<Null>	<Null>
9082	2019-07-30	08:49:00	<Null>	<Null>	<Null>	<Null>	<Null>	<Null>	<Null>	<Null>	NA	NA	<Null>	<Null>	<Null>	<Null>	1	0	<Null>	<Null>	<Null>	<Null>	<Null>	<Null>	<Null>	<Null>	<Null>	<Null>	<Null>	<Null>	<Null>	<Null>	<Null>	<Null>	<Null>	<Null>	<Null>	<Null>	<Null>	<Null>	<Null>	<Null>	<Null>	<Null>	<Null>	<Null>	<Null>	<Null>	<Null>
9082	2019-07-30	08:52:00	<Null>	<Null>	<Null>	<Null>	<Null>	<Null>	<Null>	<Null>	<Null>	<Null>	<Null>	<Null>	<Null>	<Null>	<Null>	<Null>	<Null>	<Null>	<Null>	<Null>	<Null>	<Null>	<Null>	<Null>	<Null>	<Null>	<Null>	<Null>	<Null>	<Null>	<Null>	<Null>	<Null>	<Null>	<Null>	<Null>	<Null>	<Null>	<Null>	<Null>	0	0	<Null>	<Null>	<Null>	<Null>	1
9033	2019-07-30	09:35:00	<Null>	<Null>	<Null>	<Null>	<Null>	<Null>	<Null>	<Null>	<Null>	<Null>	<Null>	<Null>	<Null>	<Null>	<Null>	<Null>	<Null>	<Null>	<Null>	<Null>	<Null>	<Null>	<Null>	<Null>	<Null>	<Null>	<Null>	<Null>	<Null>	<Null>	<Null>	<Null>	<Null>	<Null>	<Null>	<Null>	<Null>	<Null>	<Null>	<Null>	0	0	<Null>	<Null>	<Null>	<Null>	1
9033	2019-07-30	09:30:00	<Null>	<Null>	<Null>	<Null>	<Null>	<Null>	<Null>	<Null>	NA	NA	<Null>	<Null>	<Null>	<Null>	1	0	<Null>	<Null>	<Null>	<Null>	<Null>	<Null>	<Null>	<Null>	<Null>	<Null>	<Null>	<Null>	<Null>	<Null>	<Null>	<Null>	<Null>	<Null>	<Null>	<Null>	<Null>	<Null>	<Null>	<Null>	<Null>	<Null>	<Null>	<Null>	<Null>	<Null>	<Null>
[truncated: 33 more columns]

## Sheet: WaterCodes
Fieldname	Description	Type
HH_ID	Household ID number	Integer
Date_Sample	Date sample taken	Date
Time_Sample	Time sample taken	Time
GAR_UNKNOWN_TCl	Garrafón Unknown Brand Total Chlorine	Continuous
GAR_UNKNOWN_FCl	Garrafón Unknown Brand Free Chlorine	Continuous
GAR_UNKNOWN_As	Garrafón Unknown Brand Arsenic	Continuous
GAR_UNKNOWN_NO3	Garrafón Unknown Brand Nitrate	Continuous
GAR_UNKNOWN_NO2	Garrafón Unknown Brand Nitrite	Continuous
GAR_UNKNOWN_Cu	Garrafón Unknown Brand Copper	Continuous
GAR_UNKNOWN_TC	Garrafón Unknown Brand Total Coliform	Binary
GAR_UNKNOWN_EC	Garrafón Unknown Brand E. coli	Binary
GAR_LOCAL_TCl	Garrafón Local Brand Total Chlorine	Continuous
GAR_LOCAL_FCl	Garrafón Local Brand Free Chlorine	Continuous
GAR_LOCAL_As	Garrafón Local Brand Arsenic	Continuous
GAR_LOCAL_NO3	Garrafón Local Brand Nitrate	Continuous
GAR_LOCAL_NO2	Garrafón Local Brand Nitrite	Continuous
GAR_LOCAL_Cu	Garrafón Local Brand Copper	Continuous
GAR_LOCAL_TC	Garrafón Local Brand Total Coliform	Binary
GAR_LOCAL_EC	Garrafón Local Brand E. coli	Binary
GAR_NB_TCl	Garrafón Name Brand Total Chlorine	Continuous
GAR_NB_FCl	Garrafón Name Brand Free Chlorine	Continuous
GAR_NB_As	Garrafón Name Brand Arsenic	Continuous
GAR_NB_NO3	Garrafón Name Brand Nitrate	Continuous
GAR_NB_NO2	Garrafón Name Brand Nitrite	Continuous
GAR_NB_Cu	Garrafón Name Brand Copper	Continuous
GAR_NB_TC	Garrafón Name Brand Total Coliform	Binary
GAR_NB_EC	Garrafón Name Brand E. coli	Binary
TAP_TCl	Tap water direct Total Chlorine	Continuous
TAP_FCl	Tap water direct Free Chlorine	Continuous
TAP_As	Tap water direct Arsenic	Continuous
TAP_NO3	Tap water direct Nitrate	Continuous
TAP_NO2	Tap water direct Nitrite	Continuous
TAP_Cu	Tap water direct Copper	Continuous
TAP_TC	Tap water direct Total Coliform	Binary
TAP_EC	Tap water direct E. coli	Binary
TAP_FILTR_TCl	Tap water with filter Total Chlorine	Continuous
TAP_FILTR_FCl	Tap water with filter Free Chlorine	Continuous
TAP_FILTR_As	Tap water with filter Arsenic	Continuous
TAP_FILTR_NO3	Tap water with filter Nitrate	Continuous
TAP_FILTR_NO2	Tap water with filter Nitrite	Continuous
TAP_FILTR_Cu	Tap water with filter Copper	Continuous
TAP_FILTR_TC	Tap water with filter Total Coliform	Binary
TAP_FILTR_EC	Tap water with filter E. coli	Binary
BUCKET_TAP_TCl	Bucket filled with tap water Total Chlorine	Continuous
BUCKET_TAP_FCl	Bucket filled with tap water Free Chlorine	Continuous
BUCKET_TAP_As	Bucket filled with tap water Arsenic	Continuous
BUCKET_TAP_NO3	Bucket filled with tap water Nitrate	Continuous
BUCKET_TAP_NO2	Bucket filled with tap water Nitrite	Continuous
BUCKET_TAP_Cu	Bucket filled with tap water Copper	Continuous
BUCKET_TAP_TC	Bucket filled with tap water Total Coliform	Binary
BUCKET_TAP_EC	Bucket filled with tap water E. coli	Binary
BUCKET_UNKNOWN_TCl	Bucket filled with water from unknown source Total Chlorine	Continuous
BUCKET_UNKNOWN_FCl	Bucket filled with water from unknown source Free Chlorine	Continuous
BUCKET_UNKNOWN_As	Bucket filled with water from unknown source Arsenic	Continuous
BUCKET_UNKNOWN_NO3	Bucket filled with water from unknown source Nitrate	Continuous
BUCKET_UNKNOWN_NO2	Bucket filled with water from unknown source Nitrite	Continuous
BUCKET_UNKNOWN_Cu	Bucket filled with water from unknown source Copper	Continuous
BUCKET_UNKNOWN_TC	Bucket filled with water from unknown source Total Coliform	Binary
BUCKET_UNKNOWN_EC	Bucket filled with water from unknown source E. coli	Binary
TANK_TCl	Tank Water Total Chlorine	Continuous
TANK_FCl	Tank Water Free Chlorine	Continuous
TANK_As	Tank Water Arsenic	Continuous
TANK_NO3	Tank Water Nitrate	Continuous
TANK_NO2	Tank Water Nitrite	Continuous
TANK_Cu	Tank Water Copper	Continuous
TANK_TC	Tank Water Total Coliform	Binary
TANK_EC	Tank Water E. coli	Binary
WELL_PRIV_TCl	Private well Total Chlorine	Continuous
WELL_PRIV_FCl	Private well Free Chlorine	Continuous
WELL_PRIV_As	Private well Arsenic	Continuous
WELL_PRIV_NO3	Private well Nitrate	Continuous
WELL_PRIV_NO2	Private well Nitrite	Continuous
WELL_PRIV_Cu	Private well Copper	Continuous
WELL_PRIV_TC	Private well Total Coliform	Binary
WELL_PRIV_EC	Private well E. coli	Binary
BUCKET_LAKE_TCl
BUCKET_LAKE_FCl
BUCKET_LAKE_As
BUCKET_LAKE_NO3
BUCKET_LAKE_NO2
BUCKET_LAKE_Cu
BUCKET_LAKE_TC
BUCKET_LAKE_EC
